# Supplementary material for: Surveying brain tumor heterogeneity by single-cell RNA-sequencing of multi-sector biopsies
Source: Natl Sci Rev. 2020 May 30;7(8):1306–18. doi: 10.1093/nsr/nwaa099 (PMC8289159; doi:10.1093/nsr/nwaa099)
Supplement: nwaa099_Supplemental_Files [file nwaa099_supplemental_files.zip]

Archive with 3 entries (3 files):
- nwaa099_Supplemental_File.docx
- Table S1. ClinicalInformation.xlsx
- Table S2. GeneLists.xlsx
