# Supplementary material for: Surveying brain tumor heterogeneity by single-cell RNA-sequencing of multi-sector biopsies
Source: Natl Sci Rev. 2020 May 30;7(8):1306–18. doi: 10.1093/nsr/nwaa099 (PMC8289159; doi:10.1093/nsr/nwaa099)
Supplement: nwaa099_Supplemental_Files [file nwaa099_supplemental_files.zip › Table S1. ClinicalInformation.xlsx]

## Sheet: Clinical_Info
PatientID	Gender	Age	WHO Grade	Histology	IDH1 R132 mutation	MGMT promoter methylation	TERT promoter C228T	TERT promoter C250T	1p/19q co-del
CGGA_GS1	F	34	IV	GBM (O included)	-	+	-	-	NA
CGGA_GS2	M	44	IV	GBM	-	+	-	+	NA
CGGA_GS3	F	66	IV	GBM	-	-	-	+	NA
CGGA_GS4	F	65	IV	Gliosarcoma	NA	NA	NA	NA	NA
CGGA_GS5	F	64	IV	GBM	-	-	+	-	NA
CGGA_GS6	M	51	IV	GBM (O included)	-	+	+	-	-
CGGA_GS7	M	52	III-IV	AOA-GBM	+	-	+	-	NA
CGGA_GS8	M	29	II	OA	+	+	+	-	NA
CGGA_GS9	M	44	II	OA	NA	NA	NA	NA	NA
CGGA_GS11	M	48	IV	GBM	NA	NA	NA	NA	NA
CGGA_GS12	M	64	IV	GBM	NA	NA	NA	NA	NA
CGGA_GS13	M	52	IV	GBM (O included)	-	+	-	+	-
CGGA_GS14	F	47	II	O	+	+	-	+	NA
CGGA_GS15	M	61	NA	NA	NA	NA	NA	NA	NA

## Sheet: Point and Cell information
PatientID	Sample point	Sample type	Contrast enhancement	Sequenced cells	QC passed cells	QC passed rate
CGGA_GS1	GS1P1	Tumoral	-	48	47	0.9792
	GS1P2	Peritumoral	-	48	47	0.9792
	GS1P3	Peritumoral	-	48	46	0.9583
	GS1P4	Tumoral	+	48	48	1
	GS1P5	Tumoral	+	48	48	1
	GS1P6	Tumoral	-	48	48	1
	GS1P7	Tumoral	+	64	62	0.9688
	GS1P8	Normal	-	32	31	0.9688
CGGA_GS2	GS2P1	Tumoral	NA	72	60	0.8333
	GS2P2	Tumoral	NA	72	68	0.9444
	GS2P3	Peritumoral	NA	72	62	0.8611
	GS2P4	Tumoral	NA	72	68	0.9444
CGGA_GS3	GS3P1	Peritumoral	-	16	10	0.625
	GS3P2	Tumoral	+	64	55	0.8594
	GS3P3	Tumoral	+	48	24	0.5
	GS3P4	Tumoral	+	64	63	0.9844
	GS3P5	Tumoral	+	48	29	0.6042
	GS3P6	Tumoral	+	48	23	0.4792
	GS3P7	Tumoral	+	48	7	0.1458
	GS3P8	Peritumoral	-	48	45	0.9375
CGGA_GS4	GS4P1	Peritumoral	-	32	26	0.8125
	GS4P2	Tumoral	+	96	53	0.5521
	GS4P3	Peritumoral	-	16	2	0.125
	GS4P4	Tumoral	+	32	8	0.25
	GS4P5	Tumoral	-	96	25	0.2604
CGGA_GS5	GS5P1	Tumoral	NA	80	74	0.925
	GS5P2	Tumoral	NA	80	74	0.925
	GS5P3	Tumoral	NA	80	76	0.95
	GS5P4	Tumoral	NA	80	67	0.8375
	GS5P5	Peritumoral	NA	48	35	0.7292
CGGA_GS6	GS6P1	Tumoral	NA	80	76	0.95
	GS6P2	Tumoral	NA	80	73	0.9125
	GS6P3	Tumoral	NA	80	78	0.975
	GS6P4	Tumoral	NA	16	15	0.9375
	GS6P5	Peritumoral	NA	128	113	0.8828
CGGA_GS7	GS7P1	Tumoral	NA	96	69	0.7188
	GS7P2	Tumoral	NA	16	0	0
	GS7P3	Tumoral	NA	128	114	0.8906
	GS7P4	Peritumoral	NA	48	44	0.9167
	GS7P5	Tumoral	NA	96	90	0.9375
CGGA_GS8	GS8P1	Tumoral	NA	128	103	0.8047
	GS8P2	Tumoral	NA	32	25	0.7812
	GS8P3	Tumoral	NA	32	11	0.3438
	GS8P4	Tumoral	NA	128	87	0.6797
	GS8P5	Peritumoral	NA	64	28	0.4375
CGGA_GS9	GS9P1	Tumoral	NA	160	113	0.7062
	GS9P2	Tumoral	NA	160	107	0.6688
	GS9P3	Tumoral	NA	160	144	0.9
CGGA_GS11	GS11P1	Normal	-	32	23	0.7188
	GS11P2	Peritumoral	-	152	137	0.9013
	GS11P3	Peritumoral	-	96	84	0.875
	GS11P4	Tumoral	+	192	164	0.8542
	GS11P5	Tumoral	+	336	275	0.8185
	GS11P6	Tumoral	+	336	327	0.9732
CGGA_GS12	GS12P1	Tumoral	+	288	229	0.7951
	GS12P2	Tumoral	+	240	194	0.8083
	GS12P3	Tumoral	+	144	58	0.4028
	GS12P4	Tumoral	+	96	2	0.0208
	GS12P5	Peritumoral	-	192	150	0.7812
CGGA_GS13	GS13P1	Peritumoral	-	40	23	0.575
	GS13P2	Peritumoral	-	152	89	0.5855
	GS13P3	Peritumoral	-	0	0	0
	GS13P4	Tumoral	+	384	344	0.8958
	GS13P5	Tumoral	+	384	341	0.888
	GS13P6	Tumoral	+	192	181	0.9427
CGGA_GS14	GS14P1	Tumoral	NA	192	146	0.7604
	GS14P2	Tumoral	NA	56	43	0.7679
	GS14P3	Tumoral	NA	128	103	0.8047
	GS14P4	Tumoral	NA	8	5	0.625
	GS14P5	Tumoral	NA	192	109	0.5677
CGGA_GS15	GS15P1	Peritumoral	-	144	116	0.8056
	GS15P2	Peritumoral	-	144	114	0.7917
	GS15P3	Tumoral	+	96	82	0.8542
	GS15P4	Tumoral	+	192	21	0.1094
	GS15P5	Tumoral	+	192	167	0.8698
