# Supplementary material for: Surveying brain tumor heterogeneity by single-cell RNA-sequencing of multi-sector biopsies
Source: Natl Sci Rev. 2020 May 30;7(8):1306–18. doi: 10.1093/nsr/nwaa099 (PMC8289159; doi:10.1093/nsr/nwaa099)
Supplement: nwaa099_Supplemental_Files [file nwaa099_supplemental_files.zip › Table S2. GeneLists.xlsx]

## Sheet: Marker genes of 25 clusters
#Marker genes of 25 clusters, AUC > 0.7
C1	C2	C3	C4	C5	C6	C7	C8	C9	C10	C11	C12	C13	C14	C15	C16	C17	C18	C19	C20	C21	C22	C23	C24	C25
PLP1	P2RY12	HLA-DRA	SEC61G	PBK	SOX4	GRIA2	TOP2A	MT3	AK1	RCN1	NNAT	GPM6A	KRT6A	GFAP	CD52	CXCL8	AKAP12	CD83	CHCHD2	S100A9	QDPR	SSR4	FCN1	PLAC8
MAG	TREM2	CD74	FXYD7	NUSAP1	MEG3	GPM6A	HMGB2	CST3	FAM183A	SPARCL1	MYBPHL	BCAN	FXYD3	CLU	RPS27	TPT1	VEGFA	KLF6	CCT6A	IFITM2	TF	MZB1	CTSS	IRF7
CNP	CSF1R	MS4A6A	GAP43	CENPF	PFN2	FXYD6	NUSAP1	ATP1A2	C1orf194	LGALS1	FAM183A	TSPAN7	KRT19	AEBP1	IL32	SRGN	PGK1	IL1B	SNRPE	S100A8	CRYAB	FKBP11	LYZ	MPEG1
ERMN	C3	HLA-DPA1	PDLIM4	PTTG1	LSAMP	MAP2	BIRC5	MLC1	CFAP126	LGALS3	IGFBPL1	C1orf61	GPX2	SPARCL1	B2M	NAMPT	LGALS3	C1QC	NPTX2	FCGR3B	PIP4K2A	DERL3	S100A4	IRF8
PPP1R14A	RNASET2	FCER1G	TNFRSF12A	FAM64A	BCAN	DLL3	CENPF	PTPRZ1	C9orf24	PDPN	C9orf24	CNTN1	KRT17	ITM2C	RPS29	G0S2	SEC61G	OLR1	FKBP5	CSF3R	GLUL	IGLL5	EVI2B	GPR183
SEPT4	CX3CR1	HLA-DPB1	FABP5	CKAP2	VCAN	SCG3	UBE2C	SEC61G	RSPH1	CXCL14	C1orf194	CSPG5	AKR1C2	C1R	PTPRCAP	TREM1	NRN1	C1QB	MRPS17	MNDA	SEPT4	XBP1	FGR	GZMB
ENPP2	C1QB	CD14	AGT	PRC1	TM4SF1	SOX4	H2AFZ	EGFR	PIFO	GNG11	FAM179A	SERPINE2	IGLL5	EFEMP1	ARHGDIB	ALOX5AP	NDRG1	HLA-DRB1	MT2A	HLA-B	PLEKHB1	JCHAIN	TYMP	JCHAIN
MAL	A2M	HLA-DRB1	F3	TOP2A	SCRG1	FAM110B	PRC1	SLC4A4	CCDC146	HOPX	HMGN2	NRXN1	AKR1C1	PMP2	S100A4	BCL2A1	ALDOA	LGMN	VOPP1	NAMPT	PTGDS	SDC1	COTL1	LILRA4
PTGDS	ADAM28	AIF1	FABP7	HMGB2	C1QL1	BCAN	PTTG1	PTN	TCTEX1D1	VIM	CDKN2A	PTPRZ1	AKR1B10	VIM	SH3BGRL3	FTH1	IGFBP5	TMEM52B	GBAS	RGS2	GSN	PRDX4	LSP1	CXCR4
CLDND1	C1QC	HLA-DMA	DLK1	DTYMK	SOX6	HES6	PBK	SRPX	DNALI1	TNC	ZMYND10	NKAIN4	KRT8	NTRK2	IFITM1	S100A9	SLC2A1	C1QA	MDM4	SRGN	ENPP2	FKBP2	S100A9	BCL11A
TMEM144	MEF2C	NPC2	PON2	CKS2	RBP1	TTC3	MAD2L1	MYBPC1	ZMYND10	RDH10	MEG3	SCG3	SNAR-C3	ID3	RPL27A	CXCL1	GAPDH	IFI44L	GNAS	G0S2	CNDP1	PIM2	SERPINA1	SPIB
CRYAB	SLCO2B1	IFI30	SMS	BIRC5	PHLDA1	SCN3A	NUF2	AQP4	DYNLRB2	ARL14EP	RSPH1	GRIA2	KRT16	DPYSL3	RPS3	PLAUR	CHPF	OLFML3	EGFR	C5AR1	MBP	RPLP1	LCP1	PABPC1
TF	GPR34	TYROBP	HOPX	HMGB1	TMEM132B	ATCAY	MKI67	RPS15	C11orf88	DNAJC24	SON	PDGFRA	IFITM1	IGFBP7	RPL21	SOD2	DLK1	CD74	ZC3H11A	FOS	FTH1	CD79A	GNAI2	RGS2
APLP1	LILRB4	MSR1	RCAN1	H2AFZ	NME1	BEX1	TPX2	HOPX	MORN5	EMP3	STMN1	MAP2	SPINT2	GOLM1	RPL31	IL1RN	LDHA	HLA-DRA	LANCL2	DUSP1	PTMA	HERPUD1	HLA-B	MYL12A
MBP	C1QA	LAPTM5	FXYD5	TPX2	COL11A1	SOX8	FAM64A	MT2A	SPATA17	TMEM176A	CFAP126	SPARCL1	PERP	ID4	PTPRC	CD44	MT1X	CH25H	SOX13	CXCR2	EFNA1	PSME2	CYBB	SELL
MOG	OLR1	C1QA	PTN	SHCBP1	TTC3	LMF1	ASPM	SLC1A2	ANXA1	EIF3M	MDK	FXYD6	TACSTD2	C1S	RPS14	AQP9	HILPDA	C3	DSTYK	NEAT1	SPP1	SEC11C	LST1	RPS23
KLK6	PLD4	FCGR3A	RNF180	KIF4A	GFAP	OLIG1	CKS2	TIMP1	CETN2	TMEM176B	NUSAP1	ADGRG1	ELF3	LOC728392	RPL23A	SLC2A3	EPAS1	TREM2	PPP1R15B	FPR1	KLK6	ISG20	IFI30	WDFY4
FEZ1	ST6GAL1	HLA-DMB	EGFR	CCNB1	CNPY2	ZBTB20	HMGN2	ELOVL2	C9orf116	FN1	PIFO	CPE	RPS16	SOX2	IL2RG	HLA-B	TPI1	C3AR1	RBBP5	SOD2	ERMN	SSR3	PABPC1	RPLP1
SPOCK3	FCGR1A	MS4A7	TNC	CDKN3	MAP2	MLLT11	UBE2T	SPRY1	TPPP3	CLU	CLSPN	NTRK2	IGFL2-AS1	CTNND2	RPL34	ITGAX	EGLN3	KLF2	SEZ6	IL1R2	NUPR1	SLAMF7	MYO1F	UGCG
MOBP	BHLHE41	APOC1	C1orf61	NUF2	CA10	RTN1	CENPE	NPNT	FAM179A	S100A16	TCTEX1D1	LHFPL3	AKR1C3	CD44	CD2	IVNS1ABP	CA12	CSF1R	SUMF2	NCF1C	LAMP2	KRT8	TYROBP	PLD4
APOD	SORL1	FCGR2A	KCNE4	CCNB2	NKAIN4	CHGB	SGO1	SOCS2	EFHC1	CSTF3	HMGB2	SCRG1	KRT6B	TRIM47	RPS19	LINC01272	ENO1	HLA-DRB5	SEC14L1	MYO1F	TMEM144	FAM46C	NCF2	IRF4
CNDP1	ITM2B	RGS1	NES	SEC61G	PDGFRA	LRRC75A-AS1	SMC4	KLHDC8A	RARRES2	S100A6	CRIP1	NTM	SNAR-C4	CHL1	RPL30	SAT1	IGFBP2	HLA-DMA	MYBPC1	CTSS	EDIL3	CD27	POU2F2	RPS3A
HSPA2	CD53	CYBB	NEK6	TUBA1B	LDHB	SCD5	CKAP2	IGFBP5	CAPS	CALD1	SOX4	C1QL1	DMKN	TNC	PFN1	LCP1	ADM	SLCO2B1	LIFR	SELL	IFIT2	GPX2	PSAP	TPT1
CAPN3	PLXDC2	MS4A4A	TMSB4X	PTN	LRP6	CD24	TUBA1B	SNHG25	SPAG8	CD99	C9orf116	NCAM1	TNFSF10	BAALC	CD3D	IER3	MT3	LILRB4	SOCS2	SERPINA1	HSPA2	IFITM1	MPEG1	SLC15A4
CARNS1	CTSB	C1QC	AP1S2	MAD2L1	PMP2	TCF12	KPNA2	FABP7	PRDX5	ELP4	OCIAD2	DBI	PSME2	SERPING1	CD3E	CXCL2	UPP1	XAF1	ETNK2	SAT1	SPOCK3	PTPRCAP	TNFAIP2	CYB561A3
CSRP1	RGS10	C1QB	TIMP1	LSM5	NXPH1	SEZ6L	NDC80	CCDC80	IQCG	TMSB10	ATP5J	LRRN1	CSTA	DTNA	RPLP1	S100A8	AK4	RASGEF1B	ATP1A2	CXCL8	PPP1R14A	AKR1C1	TPT1	RPS28
PLEKHB1	CD74	ITGB2	SOCS2	SMC2	SERPINE2	KLRC2	KIF2C	ATP1B2	NNAT	TIMP1	MLLT11	CADM2	SNAR-G1	F3	RPL13A	CEBPB	PLOD2	RNASET2	KCNIP1	LSP1	PSAP	CYBA	MNDA	CSF2RB
RNASE1	AIF1	CD163	PLAT	MKI67	CPXM1	SHD	CCNB2	RPS5	CFAP53	HAMP	C11orf88	PCSK1N	RPL37	NRCAM	CRIP1	SLC11A1	PRDX4	SRGN	KLF9	TREM1	S100A1	AKR1B10	CD48	RPS6
EDIL3	LAPTM5	C3	S100A16	HMGN2	TSC22D1	CRMP1	AURKB	TRIB2	FOXJ1	C1R	NUPR1	PMP2	GZMB	CNN3	RPS25	CXCL3	ENO2	MEF2C	CCDC80	PTGS2	CBR1	AKR1C2	SPI1	RPS12
PMP22	IFNGR1	CTSS	BEX3	SMC4	IGFBP5	GRIA4	CCNB1	AK4	ROPN1L	QSER1	CD24	ATCAY	DSG3	RNF19A	RPL13AP5	LITAF	BNIP3	RGS1	SLC4A4	TYROBP	APOD	PLPP5	AHNAK	RPS11
PLLP	APBB1IP	CTSB	CPNE8	HMGB3	NOVA1	NOVA1	CKAP2L	ATP5D	HYDIN	CD151	FOXJ1	KLRC2	PSME1	DDR1	MYL12A	LCP2	VIM	FCGR1B	MLC1	VNN2	ARL2	ALDH3A1	LILRB2	CCDC50
ABCA2	FTL	SRGN	RGS6	CKAP2L	SERINC5	PLPPR1	SGO2	CCND2	CFAP52	NAMPT	TOP2A	ATP1B2	CLDN4	SPTAN1	CCL5	BASP1	NDUFA4L2	CD68	KCNQ2	ITGAX	S100A6	KRT16	S100A8	GAPT
UGT8	ITGAX	CD68	CLU	UBE2T	FXYD6	NRXN1	CENPW	IGFBP2	FHAD1	CHI3L1	APOLD1	DPP6	IFI27	DKK3	CORO1A	PLAU	TIMP1	FTL	C6orf15	MCL1	IFIT3	DUSP5	FGL2	TSPAN13
GPRC5B	FCER1G	TGFBI	SCG2	CENPN	MLLT11	NKAIN4	H2AFV	RPS21	SPA17	CYTOR	UBE2T	SCN3A	RPL13	MAP1B	RPL18A	C5AR1	SMS	HLA-DPA1	LINC00461	MMP25	EFHD1	AKR1C3	ITGB2	RNASE6
CBR1	OLFML3	FTL	CHPF	GGH	LIMA1	PTPRZ1	CDC20	RPL18	EZR	S100A10	AK1	NFIB	ALDH3A1	GNG12	RPLP2	FN1	ERO1A	LAPTM5	PTN	JUNB	PLPP2	CD38	ZFP36	RPL13
CNTN2	GPX1	SAT1	GATM	TACC3	TMA7	RNR1	TACC3	NES	CASC1	EMP1	TP73	SDC3	DSP	NFIA	RPL13	CHI3L1	MT2A	FCGR3A	ZBED6	HLA-C	NDRG1	KRT19	RGS2	DERL3
PIP4K2A	TMEM52B	VAMP8	CAPN5	CENPU	SMOC1	LRRN1	ECT2	UQCR11	NEK11	CSRP2	SRSF10	SULF2	CXCL17	DNER	LSP1	MXD1	TCEAL9	ADAP2	AGT	LCP1	MAG	RPS29	PTPRC	RPL9
ANLN	VSIR	RNASET2	C16orf45	FOXM1	SEMA5A	MARCKS	TMSB15A	TBCA	FAM81B	AKAP12	RARRES2	BAALC	GSTA1	PAM	HCST	C15orf48	EGFR	EGR3	SEZ6L2	PTPRC	B2M	ELF3	CD55	SERPINF1
PLA2G16	TYROBP	GPX1	LOC100129034	HJURP	NDUFA4	NCAM1	KIF15	RPS4X	MLF1	TPST1	TMEM106C	OLIG1	IDO1	PCSK1N	RPS18	SERPINA1	PAM	FPR1	ATP1B2	HLA-E	CAPN3	KRT6A	AIF1	PPP1R14B
SLC48A1	C3AR1	ALOX5AP	CDH6	CDC20	SOX10	RTN3	CDKN3	WIPF3	ANXA2	NNMT	HIST1H4C	THY1	RPS29	CLIC4	RPL37	FPR1	CDK16	FCER1G	SEC61G	B2M	CLDND1	POU2AF1	FYB	RGS1
TUBB4A	VSIG4	CSF1R	CNN3	KNSTRN	PRDX2	THY1	ZWINT	RPL13A	IFI27	VEGFA	ACYP1	SLC1A2	NMRAL2P	FHL1	RPL32	IFITM2	PFKP	ADAM28	CALD1	EVI2B	FEZ1	FXYD3	CD52	HLA-DQA1
ANKS1B	ITGB2	LAIR1	HOTAIRM1	CENPE	SLC44A1	ASIC1	CDCA8	VIM	MGST1	HSPB1	CENPF	RAB31	CCL5	SPTBN1	TMSB10	TYROBP	SLC16A1	MS4A7	RAMP1	LILRB3	PLP1	RPS16	NEAT1	LTB
RAPGEF5	RHBDF2	PSAP	TUBB3	CDK1	SOX2	RPL37A	APOLD1	RPL36	PPIL6	ANXA2	MORN5	NRXN2	RPL8	AGT	HLA-B	LAPTM5	ZNF395	MX2	PDZD2	NCF2	CA2	IDO1	CD44	ARL4C
SEPT8	HLA-DMB	HLA-DQB1	METRN	UBE2C	GOLIM4	POLR2F	HIST1H4C	TIMM13	CEP126	ANXA1	CAPS	C8orf46	JCHAIN	VCAN	RPS6	VEGFA	SLC6A8	HLA-DMB	TSPAN12	LYN	CLDN11	KRT17	STXBP2	IGFLR1
QDPR	CD83	ARHGDIB	RHOC	EGFR	NNAT	LHFPL3	HMGB1	LHFP	VWA3A	FABP5	SNAP25	MARCKSL1	RPLP1	NR2F1	RPS27A	TGFBI	BSG	SGK1	AQP1	AQP9	BCAS1	TACSTD2	PTPN6	NAPSB
SCD	SLC2A5	LST1	IGFBP2	SGO2	TCEAL2	CNTN1	NUCKS1	ACSS3	DRC1	CYR61	SLC47A2	NAV1	TM4SF1	WLS	RPS3A	ATP13A3	CHI3L1	FCGR1A	GLO1	BCL2A1	SUN2	CSTA	TNFRSF1B	CD4
MYRF	CYFIP1	SERPINA1	CDKN2A	FABP7	ANKRD10	PHLDA1	FOXM1	RPS19	C7orf57	OCIAD2	H2AFZ	NCAN	KLK8	SERPINA3	CD3G	TGM2	GRB10	HLA-E	PSPH	KLF2	CD9	DSG3	STK17B	RPS8
SLAIN1	LPCAT2	HLA-DQA1	DIRAS3	SPC25	TUBB2B	SMOC1	HN1	KLHL4	FOLR1	GAP43	STMN2	LUZP2	GBP5	PLCD3	STK17B	ETS2	SCG2	P2RY12	ATP5G3	SLC25A37	SQSTM1	HLA-C	JUNB	HLA-DRB1
EVI2A	APOC1	LPAR6	C2orf80	NDC80	PCSK1N	RPL34	CDK1	PON2	RSPH4A	CD44	CCDC146	DNER	SDC1	SPARC	RAC2	TNFRSF1B	CD9	CD53	FOXO1	ABTB1	EIF1	DMKN	CD36	GAS6
SIRT2	FCGRT	GRN	FXYD1	DLGAP5	TUBA1A	HMP19	PRR11	TENM1	MNS1	CD63	ATP5O	REV3L	KRT18	GOLIM4	LCK	IFI30	OLFM1	CX3CR1	MGLL	SPI1	DST	GZMB	EFHD2	CD74
AMER2	CD84	FCGR1A	ANXA5	BUB1	FBXO21	PTPRS	SPC25	ETV1	NME5	CHL1	CFAP53	LINC00461	MZB1	PLTP	RPS12	S100A11	KCNE4	CLEC7A	SUB1	FAM65B	DOCK5	KRT6B	PLEK	TCL1A
SLC24A2	KCTD12	CD53	PHLDA2	ASPM	RPL29	DCX	SMC2	DMD	CCDC65	MLC1	FBLN1	ATP1A2	SFN	CNTN1	LCP1	NEAT1	ARL4C	HAVCR2	MEST	FYB	SOX2-OT	TNFSF10	GRN	RPS27A
SELENOW	DUSP1	FCGRT	PLEKHA4	PHF19	APOD	LDHB	KIF23	GNAS	KIF9	CFI	PTTG1	LSAMP	LY6E	CHI3L2	RPL21P28	IL1B	SLC4A4	CD69	MT3	LAPTM5	ANKS1B	RPS19	TKT	MZB1
CA2	IGSF6	CAPG	CHI3L1	CENPK	CNTN1	SOX6	MELK	METTL7B	C21orf59	SPRY1	TMSB15A	ADGRL3	RPS19	FSTL1	RPS20	PLEK	SMIM3	EPSTI1	SMIM3	S100A4	RAB40B	GSTA1	VCAN	PTPRCAP
GSN	P2RY13	RNASE6	PITX2	SOCS2	WLS	FERMT1	NCAPD2	DBI	LRRIQ1	IGFBP3	NFIB	LOC286178	S100A11	SORBS1	EEF1A1	CSF3R	CNN3	TYROBP	CDK6	LITAF	CFL2	IGFL2-AS1	FCER1G	RPS2
SLC31A2	HLA-DRA	PLXDC2	RPL35	SPAG5	COL6A1	ARPP21	CKS1B	NDUFA7	C6orf118	TNFRSF12A	HSPB11	SLC6A1	FMO3	CHI3L1	TMSB4X	NCF2	PYGL	SAT1	RPH3A	COTL1	CLU	SPINT2	FOSB	PMEPA1
CFL2	HAVCR2	CTSC	ITGB8	KIF23	RPL32	ABAT	BUB1	UBL5	TCTEX1D2	HIPK3	DEK	CACNG4	RPS27	DCLK1	GZMA	CCL2	VTRNA1-3	ELF1	MT1X	PLAUR	SLC24A2	SEL1L3	FAM65B	RPS24
SOX2-OT	MS4A7	S100A11	EDNRB	OIP5	TMSB15A	RGMB	CENPU	RNF180	DRC3	SRPX	MNS1	ALDOC	RPL30	MT1F	NKG7	SLA	RPL10	CTSB	TRIO	TXNIP	CXCL8	PDK1	SRGN	ZFP36
DPYSL2	CD68	CLEC7A	SPARC	GTSE1	ETV1	RPL15	GTSE1	RPH3A	IFT57	IMMP1L	SPAG8	CRMP1	RPL28	PTTG1IP	HLA-E	TIMP1	S100A10	TMIGD3	RHOBTB3	TNFAIP2	KCNMB4	SERP1	DUSP1	MX1
PLPP2	PTAFR	PLAUR	CITED1	AGT	PTN	RPL3	HMGB3	POU3F2	CCDC74A	PKM	CDKN1A	DLL3	IRF9	SOX9	GMFG	SLC25A37	RGS6	RGS10	ATP5D	FOSB	GADD45B	PSME1	RAC2	VAMP8
MAP7	IRF8	TPT1	PTPRZ1	PON2	FIBIN	PHYHIPL	STMN1	CD320	ZBBX	SEM1	SRP9	FAM110B	LINC01133	GLIS3	CST7	PPIF	GPI	MAFB	IGFBP5	ITGB2	MOG	SNAR-G1	MCL1	AREG
GNAI1	TMIGD3	LILRB4	MAGED1	TUBB6	PTPRZ1	TNK2	KIF4A	NETO2	S100A10	FABP7	CRABP1	BEX1	RPS24	EMP1	RPL37A	GK	PDLIM4	GPX1	UBL5	CEBPB	GPM6B	SNAR-C3	BIN2	CLIC3
ZDHHC9	SAT1	LY86	IGFBP3	PRR11	RHOBTB3	SRI	TUBB	SMIM3	LOC388780	NEK6	IFI27	OLIG2	RPS28	CCDC103	HLA-C	APLP2	MT1E	LGALS9	SLC1A2	BTG2	RNASE1	RPL37	NAMPT	RPL28
TTYH2	LY86	SLCO2B1	FAM84A	ANP32E	THY1	PID1	EZH2	NDUFB7	CFAP221	ITGB8	PCNA	GRID2	MGST1	S100A10	RPL41	ADAM8	CAV1	DUSP1	OLFM2	MXD1	GBP2	SPCS1	ZEB2	HLA-DPB1
PEBP1	HLA-DPA1	SGK1	CAMK2D	ORC6	TCEAL5	RPS13	ANP32E	MAGED1	UBXN11	RPS4Y1	TAC3	ADCYAP1R1	DSG2	NES	IFITM2	ANPEP	FAM162A	CCL2	PIK3R1	ZFP36	MAP7	PERP	LYST	IL3RA
TMEM125	SPP1	HCLS1	ATP1B2	C2orf80	BEX1	CPE	DTYMK	KIF21A	CRIP1	LSM7	HMGN1	SCD5	RPS18	SOD2	FAU	VASP	NUPR1	ITGAX	FOXO3	JAML	H3F3B	LCAL1	CLEC7A	SP110
ELOVL1	FOLR2	PLEK	MT3	NUDT1	METRN	TUBB3	TMPO	PDGFA	IFT22	TMEM158	ELAVL4	ETV1	RPL39	DST	RPL3	CXCL5	PDPN	RHBDF2	LMO3	VASP		IRF7	PECAM1	RPS27
LAMP2	FPR1	C1orf162	ENO1	CCDC34	SCG3	C1orf61	HJURP	NOVA1	LOC100506844	FAM20C	PERP	LRRN2	S100A6	ITGB4	RPS21	FCER1G	GAP43	AIF1	SDC3	BASP1		RPL18A	CLEC12A	RAC2
FAM107B	DOCK8	PTPRC	BCAT1	PLK1	GRIA2	KCNIP3	MXD3	LINC01158	NUDC	TOMM7	INSM1	TAOK3	CLDN1	TPST1	RPL11	CTSD	F3	FOLR2	GAPDH	ZFP36L1		KLK8	HCLS1	TAPBP
GPR37	HLA-DMA	GPR183	RAMP1	KIF2C	BCHE	OLIG2	KIF11	CALD1	PPP4R3A	IL1RAP	DYNLRB2	HEY1	KLF5	TIMP2	RPL36	NFKBIA	SOCS2	RNF213	RRBP1	HCLS1		ICAM3	CECR1	HLA-F
FOLH1	MAF	CD86	COL6A1	AURKA	HRASLS	ATAT1	RAN	NDUFA3	EFCAB1	WWTR1	CCDC74A	NDRG4	RPS20	MATN2	RPL10	UPP1	OBSL1	ST6GAL1	LHFP	FGR		CXCL17	ACTR2	HLA-DRB5
NINJ2	ADAP2	KCTD12	VIM	TROAP	RPL15	RPL24	KIF14	P3H4	CCDC170	ANXA5	SPATA17	TUBB2B	RPL10	LAMB2	RPS15A	FGR	HOPX	GPR34	AFAP1L1	SLC2A3		SELENOM	HLA-F	C12orf75
S100B	SOCS6	LYZ	ATP6AP2	CRNDE	FGF12	RPL32	CDCA3	RAMP1	SLC47A2	HSPA6	CDKN2C	GRIA3	RPL13A	ATP2B4	RPL39	BTG1	RPS4X	BCL2A1	TIMP4	ITM2B		CYTIP	S100A12	RPS29
FAIM2	HTRA1	FGL2	KCNF1	KIF22	ATP5O	SERPINE2	HMGN1	SEPT11	MORN2	SPARC	CENPU	SEZ6L	GCLC	GAP43	HLA-A	TLR2	NDUFA5	PLXDC2	ATP5J2	LST1		SPCS3	RASSF3	LAMP5
GLTP	MEF2A	ZFP36L1	DBI	PCLAF	UCHL1	PHACTR3	PLK1	PTPRA	NTRK2	LDHA	TXN	TSPAN3	RPL31	DPY19L1	SEPT1	LSP1	IGFBP3	IGSF6	MAGED1	RAB11FIP1		SFN	LILRB3	SPINT2
CLDN11	CSF2RA	DAB2	COX7B	MT2A	NFIB	CHD7	ARL6IP1	PIPOX	WDR78	ZNF880	PCLAF	SNTG1	NKG7	SCRG1	RPS24	IL1R2	SLC3A2	FYB	PTPRZ1	ARHGDIB		KRT5	TNFSF10	MAPKAPK2
TRIM2	SRGN	ZFP36	TCEAL9	H2AFV	ATCAY	RAB2A	NFIB	WSCD1	HSBP1	PRRX1	MTRNR2L2	LRRC4C	APOL1	PRRX1	RPS16	METRNL	NNMT	FCGR1CP	AK4	TSC22D3		DSP	ARHGAP30	CCDC186
TPPP	CYBB	VSIG4	CRISPLD1	ARL6IP1	SOX2-OT	RPS24	NEK2	SDC3	CCDC103	SEMA3A	NUDC	MARCKS	RPL13AP5	MAP4	LINC02067	LYZ	MORF4L2	ZFP36	NDUFA4	LRRK2		RPL8	LAPTM5	HLA-DPA1
TBCB	ZFP36L1	ADAP2	FLNA	ECT2	RPAIN	HIP1R	DBF4	SOX9	C11orf70	SERPINH1	RFC4	SLC35F1	ISG15	ATP1B2	LIMD2	NFKBIZ	IDS	VSIG4	SPTBN1	LYZ		RRBP1	OAZ1	RPS18
FA2H	EPB41L2	A2M	CDH2	ASF1B	PGM1	LUC7L3	PSIP1	AGT	CCDC113	IGFBP7	EZH2	EPN2	HSPB1	RGMA	RPL15	CD55	TMEM158	BTG2	TSC22D4	GCA		SNAR-C4	CD300E	THBD
OMG	CTSS	FYB	PRDX4	KPNA2	CBX3	SLIT1	DLGAP5	CPNE4	SPAG17	PAX6	DNALI1	VCAN	KLHL31	COL6A1	GIMAP7	CREM	COL6A1	LPCAT2	MTCH1	TCIRG1		KRT18	SH3BGRL3	PIK3AP1
CERCAM	FYB	MFSD1	ANXA1	RPA3	ERBB3	RPL29	DEK	BSG	BBOF1	SERPINA3	NHLH1	SOX11	IL32	LTF	TNFAIP3	MCEMP1	NEK6	A2M	SCRN1	ALOX5AP		IFI6	KLF4	S100A4
LANCL1	FCGR1B	TLR2	ELMOD1	DBF4	DBN1	NFIB	H2AFX	S100A16	AQP4	REXO2	UBE2C	KCNQ2	LCAL1	CALD1	CD53	SOCS3	RPL18	MX1	ZNF713	PIK3CD		HSP90B1	FOS	RPL23
LOC100506725	PSAP	CPVL	FAT1	GMNN	MARCKS	HN1	NNAT	ACSBG1	LRTOMT	GJA1	RBP1	RIT2	RARRES3	SEMA5A	LAT	LUCAT1	FAM20C	BHLHE41	ZFAND3	FAM129A		RPL10	STX11	MCOLN2
EFHD1	LAT2	IGSF6	ZYX	CMC2	UQCRQ	GSTA4	CBX3	LRRC75A-AS1	CD24	VTRNA2-1	SYT1	TSPAN13	THBD	MT1E	MALAT1	CD14	ATP1B2	MKNK1	DDIT4	FCGR2A		CCL5	LYN	HLA-B
FIS1	LPAR6	C3AR1	MDK	PPIA	HNRNPL	RPS23	TROAP	XIST	CCDC181	SSBP1	CKS2	ASIC1	AIM2	DAG1	CD69	VCAN	GBE1	PLEK	RNF180	S100A11		IFI27	VSIR	RPL21
LHPP	ARHGDIB	TREM2	PARK7	SMS	MATN2	GALNT13	CBX5	SUB1	CFAP206	F13A1	CCNE2	CST3	NDUFA4L2	LTBP3	RPL19	RGS2	RPL11	SAMSN1	CRYM	FCGR3A		LIME1	IFITM2	HLA-DQA2
PTMA	MKNK1	MNDA	GPM6B	BUB1B	FRZB	RPL31	SPAG5	RHOJ	TMEM190	LOX	TCEAL2	SEMA5A	GNLY	THRA	ACAP1	ADGRG3	CDKN2A	DDX5	NETO2	ANPEP		SLC39A4	GMFG	NR4A3
PXK	ZFP36	IL18	SEMA3E	C1orf61	SCN3A	ZEB1	RRM2	CRIP2	IFT46	RPL36	TUBB	PTPRD	GZMA	AQP1	ARPC2	CD93	TRIM9	BST2	LFNG	FTH1		NMRAL2P	SAT1	EEF1A1
CALM2	CSF3R	GMFG	CD63	HOPX	GUSBP1	NTM	GGH	UBA52	DYNLT1	ANXA2P2	EZR	DCLK2	PKP1	ENAH	PRF1	SLC16A3	INSIG2	SAMD9L	DPP6	LILRB2		PTHLH	S100A6	CTSC
GRM3	DOCK4	ADAM28	SERPINH1	RAMP1	GPM6A	RPS12	RACGAP1	TTYH1	C1orf158	VAMP5	WDR34	NOVA1	PTHLH	FAM107A	RPS23	SDCBP	TNC	CREG1	P2RY1	APOBEC3A		TPST2	GRK2	HERPUD1
SEMA3B	ASAH1	MAFB	PIPOX	ELOVL2	COX7A2	TAGLN3	MLLT11	ARC	LOC102725191	TNFRSF1A	KCNQ1-AS1	RIC3	TRIM16L	SNX10	CD96	FCAR	CITED1	TSC22D3	C6orf89	ICAM3		IRF4	ARHGDIB	SEC61B
NECAB1	SELPLG	F13A1	FIBIN	RHEB	COX6C	ATP6V0E2	LSM5	LGALS3	TUBB4B	INAFM1	BTG3	ABAT	FBL	TNIK	LY6E	ATP6V0C	CA9	B2M	TRIB2	SMAP2		RPL41	JAML	RPL3
TSC22D4	TMEM119	HAVCR2	MUC12	HMMR	RPL5	RAB3IP	NCAPH	CHN1	WDR63	CNN3	GNG4	MYO10	CD3D	ADCYAP1R1	EMP3	HCLS1	RPL39	CTSS	TSPAN7	PLEK		THBD	ITGAX	PRMT9
SLC44A1	HLA-DRB1	LAT2	SNHG9	CDCA3	GRIK3	CALCRL	FBXO5	NME1	DNAH12	MRPL32	LY6E	RAMP1	MAP3K13	PRUNE2	UBA52	THBD	SCARB1	PPP1R15A	MYO10	RNF149		LY6E	HCK	JAML
GJB1	PTPRC	RGS10	ALDOA	FANCI	NTRK2	RPS3A	PCLAF	STMN3	TEKT1	SOD2	MRPS21	ENHO	RPS12	ANTXR1	EEF1D	PNRC1	KRT10	PTGER4	CCDC167	ADAM8		B2M	TXNIP	ALOX5AP
PEX5L	CH25H	DSE	TRIM9	IGFBP2	CRMP1	RPS3	ATAD2	NMB	RUVBL1	PTN	C12orf57	COX7A1	FKBP11	PKM	RPS17	BRI3	RPL36	HLA-DPB1	MZT2B	CD55		LMAN1	ITGAM	HLA-DRA
RNH1	LPAR5	PARVG	NDUFA1	FXYD7	S100B	RPL6	HMMR	RPS11	CLU	NRCAM	TCTEX1D2	SOX8	PTPRCAP	DCLK2	CTSW	DDX60L	CTNNAL1	EGR2	FAM46A	MBOAT7		TRAM1	C5AR1	SLC20A1
MTUS1	SAMSN1	YWHAH	GPC1	RAN	ATP5J	NCAN	KIAA1524	PSMA7	HES1	MCUB	RPA2	PEA15	KRT5	AHCYL1	SRGN	FPR2	AMD1	KCTD12	PER1	CXCR1		LSP1	IQGAP1	RPS16
C4orf48	CD37	ARPC1B	KLHL4	PIN4P1	MYH10	TCEAL2	KIF20A	ATP5J2	SYNE1	C8orf4	ROPN1L	MAGED1	ISG20	NSMF	CXCR4	MCL1	PDK3	IER2	NDFIP1	VSIR		RPS27	HLA-DRA	PTPRE
STMN1	LIPA	APOE	PDGFA	RNASEH2A	ALG6	GDAP1L1	CCNA2	RPL29	TSTD1	FZD7	MGST1	TNK2	RPS27A	APC	TBC1D10C	TCIRG1	TFRC	HLA-DQA2	CHN1	CSF2RB		CLDN4	RAB11FIP1	SCT
RAB40B	EGR3	HLA-DRB5	LZTS1	NCAPG2	COL20A1	RPAIN	HNRNPL	NRCAM	CFAP77	RHEB	FAF1	FHL1	COX6B1	CCDC80	PCED1B-AS1	MAPK13	NXPH4	MNDA	ADCY1	AIF1		RPL13	C1orf162	RPL34
ANK3	BIN1	HLA-E	SMIM3	ARHGAP11A	CXADR	NEU4	NCAPG	CD63	CDKN2A	TRIP6	COX7A2	CTNND2	NECTIN4	EPDR1	RPL5	CASP4	RPL7	ITGB2	IGFBP2	EFHD2		APOL1	CSTA	JUNB
ROGDI	BTG2	TBXAS1	FKBP9	CDCA8		HNRNPA1	CLSPN	EPAS1	EFCAB10	TFPI	CDO1	CNRIP1	RPL27A	CD99	RPL7	CD163	FKBP9	NR4A1	SRPX	KDM6B		OST4	IRF1	RPLP2
GPM6B	ADORA3	DUSP1	NNMT	ZWINT		RPS25	TTK	BAALC	PPP1R42	EFEMP1	PRC1	ATP6V0E2	RPL12	NFASC	RPL28	ACTN1	FLNA	APBB1IP	ACSL3	YPEL3		SEL1L	CSF3R	FCER1G
IGSF8	LTC4S	TNFRSF1B	CYTOR	RFC3		RPL30	CENPK	HIST1H4J	GFAP	UQCR11	MSH2	PEG10	CD52	ZBTB20	HLA-F	KDM6B	UBA1	PLD4	KCTD20	SORL1		RPL27A	RPS9	DUSP5
SORT1	FOS	HLA-DOA	C21orf62	RNF180		TSPAN7	KNL1	ARHGEF26	C1orf141	FAM3C	DYNLT1	TTC3	RPS6	PBXIP1	LOC606724	CPD	FGFR1	APOC1	MT1M	FCAR		NDUFA4L2	HLA-E	ZNF331
ATP1B1	LGALS9	TMEM52B	S100A6	RAD51AP1		TSC22D1	RAD51AP1	FAM84B	WDR60	GPI	KLHDC8A	MT3	JUP	PPP1CB	PSME1	B2M	HNRNPC	FCGRT	C1orf61	ATG16L2		ISG15	DUSP6	YPEL5
SHTN1	RGS1	MEF2C	TUBB2B	RRM2		UNC79	FANCD2	RACK1	STON2	MDK	FEN1	LUC7L3	RPS11	TSPAN3	RPL35A	SAMSN1	SLC39A14	CCR1	AQP4	IFITM1		ARSA	VASP	RPS20
MYLK	CREG1	FPR1	MYBPC1	KIF14		RPL7A	DEPDC1	C19orf70	FAM92B	PLOD2	USP1	PCDH15	STAT1	FADS2	FXYD5	HLA-E	PURB	PTAFR	CMTR1	WAS		ANKRD36BP2	DOCK2	RPL37
PLEKHH1	TBXAS1	RGS2	PIN4P1	LINC01158		CLASP2	TMEM106C	C1orf61	CCDC74B	SERPINE1	H2AFY	LY6H	S100A4	C21orf62	RPS15	CD53	PKM	CYBB	MKLN1	PTPN6		GBP5	RPL28	EZR
CDC42EP1	ALOX5AP	OLR1	PTP4A3	NEK6		LRRC4C	ANAPC11	GAS1	RIBC1	CXCL8	RAN	WSCD1	RPS17	LSAMP	IL2RB	PPP1R15A	C16orf45	NAPSB	HIGD2A	IGF2R		IL32	SELL	DNASE1L3
NDUFS7	HLA-DPB1	PECAM1	TSC22D1	SKA3		CADM2	CKAP5	MSI2	CNN3	SPOCD1	TPR	SLITRK2	F11R	HS2ST1	RPS11	VIM	AP1S2	MCL1	PLPP3	DOCK5		CLDN1	ADGRE5	RPS13
CNTNAP4	CD14	GPNMB	IDH1	TIMP1		FAIM2	NUDT1	SPARC	PAIP2	IGFBP2	NHLH2	CDH10	SLC39A4	TIMP3	CD48	FCGR2A	AGPAT5	VSIR	NDUFB7	GLUL		SELENOS	SOD2	MAN2B1
BOK	LAIR1	CD93	FHL1	MT3		KIF3A	OIP5	MT1M	CFAP100	GAPDH	RPA3	ZBTB20	RPS10	PODXL	CLEC2D	LTF	AGT	NFKBIA	KCND2	LYST		SUB1	MSN	CD2AP
SVIP	IPCEF1	PYCARD	HLA-H	PARK7		SNTG1	GMNN	RPLP2	LRRC46	ACTN1	ATAD2	TTC9B	KLK11	NORAD	CD7	CXCR4	WASL	IFI30	UQCRQ	NCF4		CPNE5	ITGAL	TCF4
CD9	LST1	GPR34	PPP1CB	TMEM106C		BMP2	MAD2L2	RPL7	GMPR	TUBA1C	RBM8A	MLLT11	GJB6	CPE	LIME1	TRIB1	TAF7	HSP90AA1	GAS1	KIAA1551		HM13	ARAP1	RPL13A
SEMA4D	SRGAP2	FCGR1B	MRPL41	RBBP7		CSMD3	ASRGL1	LAMA2	IK	ZNF667-AS1	SAP18	LRP4	SNAR-E	AQP4	TPT1	RNF149	TUBB6	CCNL1	SCN3A	MX2		HSH2D	NR4A1	RPLP0
C1orf198	FCGR3A	CTSH	HSD17B10	ATP5J2		LINC00461	FANCI	CALM1	CFAP70	TGFBI	FAM111B	UCHL1	RARRES1	NMB	SYNE2	LILRB3	NRP2	FCGR2A	ARC	HCK		STAT1	MYADM	SLC7A5
RTN3	IER2	MAN2B1	LOC105375304	F3		SNAP25	NCAPG2	PAICS	NAXE	SRI	CALB2	PEG3	RPS21	CDH2	RPL26	SLC43A2	USP11	CTSC	SRPK1	RNASET2		FMO3	CDC42EP3	MX2
CMTM5	LHFPL2	ENG	SGCE	NES		RPL13	CDCA5	FKBP1A	FAM229B	CLIC1	STON2	PDLIM5	RPL18	FLNC	MYL12B	ATG2A	MECP2	HCST	EN1	MME		RPS11	HLA-C	HLA-DQB1
RNF13	SGK1	PTGER4	SRI	MXD3		RPS29	CENPN	SRI	PALMD	RPS5	PRDX5	GABBR1	RPLP2	TPM2	RPL14	PPP1R18	SERPINH1	LY86	BCAN	ACSL1		RPS15A	JUND	CXCR3
LINC00844	CTSC	HAMP	ATP6V1G1	S100A16		RNR2	ORC6	CDC42EP4	LRRC23	BLVRA	C21orf58	DTNA	KYNU	CXXC5	RPL18	ICAM1	NDUFA1	UBA7	BCR	PECAM1		HLA-B	PILRA	GRN
HHATL	TGFBR1	NR4A2	DIRAS2	AURKB		RPL4	AURKA	MEST	TTC26	CDH2	PARK7	KCNQ1OT1	GBP1	UCHL1	RPS13	MARCO	PLEKHA4	CD86	EMP1	GPSM3		SEC61B	RPS24	SEL1L3
SEPT7	KLF2	SYK	DPY19L1	NEK2		DBN1	DCTN3	SPRY4	MYBPHL	IFT22	FOLR1	DDAH1	TNFAIP3	EMP3	DUSP2	CTSS	EHD2	TRIM22	S100A16	CFLAR		CRIP1	PLAUR	LILRB4
OPALIN	FRMD4A	PABPC1	GFAP	ANAPC11		KCNQ1OT1	MZT1	RPL39	B9D1	MT2A	SMYD3	SHISA6	RPL35A	NUDT4	ARPC1B	PLIN2	SYTL2	SCIN	WIPF3	MYADM		TM4SF1	MAFB	KRT5
CDK18	INPP5D	CD84	ENC1	H2AFX		LOC286178	PDGFRA	TRIM9	DYDC2	NDUFA6	MAP1B	PLPPR1	GPI	APP	CNN2	CCNL1	KDELR1	IFIT3	CST3	CNN2		MGST1	DAZAP2	RUBCNL
NKX6-2	APOE	CD4	ITGA7	PIPOX		PCSK1N	GNG4	RPL23A	IGFBP7-AS1	ZYX	ASRGL1	TMEM59L	ID1	GJA1	LAPTM5	CYSTM1	ACHE	KLF4	TBCA	RAC2		RPL21	CD74	LPXN
SERPINI1	NINJ1	IL1B	SDHAF3	MYBPC1		CNRIP1	KNSTRN	NDUFA11	CFAP161	SYTL2	H2AFV	NREP	EIF3K	APC2	IL7R	OSM	IGBP1	CTSH	NOVA1	ZDHHC18		RPS28	NR4A2	RPL19
SLC12A2	HLA-E	S100A4	RP9P	CDCA7L		TMEM59L	MAP2	FIBIN	OCIAD2	NUPR1	MAD2L2	FYN	IFITM3	CDO1	ITGB2	BHLHE40	BCAT1	ITM2B	PLEKHA6	SDCBP		FCRL5	RPLP2	EP400NL
UBB	LGMN	MGAT4A	PDZD11	ZNF530		SEZ6L2	MIS18A	RPS16	SRI	PGM2L1	LOC728554	PSD2	IRF1	GPC1	PDCD4	ARHGAP26	ZNF667-AS1	FOSB	TRIM9	CXCR4		RPL36AL	CD14	SLAMF7
TPPP3	MGAT4A	ABI3	RYR3	DEPDC1		MARCKSL1	ASF1B	BBOX1	TP73	TAGLN2	TMEM190	HES6	RPL41	TUBB2B	RPS4X	DUSP1	CD63	ZFP36L1	NCAN	FGL2		MEI1	FXYD5	SMPD3
BCAS1	KLF6	LY96	CD151	MEST		ZFAS1	BUB1B	ATP5G3	PKIG	CD320	CACYBP	S100B	RPS3	S100A6	RPL10A	S100P	TMSB10	UBC	ARL4A	CMTM2		UPK1B	CPVL	RPL18A
APBB1	NPC2	SPP1	HSPA5	MAD2L2		ST3GAL5	SOX4	SELENOW	CFAP54	CALU	ZBTB20	CD82	RPL23	ITGB8	GZMH	FLOT1	HS3ST3B1	HSPA1A	AASS	MEGF9		AIM2	METRNL	RUBCN
BIN1	PALD1	CLEC2B	FAM96B	SNRPG		ATP6V1G2	RAD21	SPTBN1	CCDC153	LAMC1	HIRIP3	CSMD3	RPL32	RHOC	RPS9	STXBP2	SHMT2	SERPING1	ACSBG1	DOCK8		DNAJC1	PTPRE	RPL5
PCDH9	CTSH	STAB1	JAG1	SKA2		RPL37	SKA2	FXYD6	NPHP1	C1S	MCM7	KLRC3	TRIM29	IRS2	RPL9	SCARF1	FHL1	MSR1	C1orf21	P2RY13		RPL13A	ALOX5	RPL23A
MBNL2	PLEK	AXL	PJA1	KIF20A		EEF1A1	CCDC34	EIF3K	TCTN2	SMAD1	SUPT16H	LMF1	MYL12A	CRYAB	RPL6	HLA-C	RSL1D1	RASSF4	SEC14L2	S100A12		RPL23A	RPL23	CRIP1
SECISBP2L	HCLS1	CREG1	METTL7B	CCNA2		DNER	ARHGAP11A	RPL18A	SAMD15	DCBLD2	FBXO21	RTN3	EEF1A1	GPM6A	APOBEC3G	ABCA1	EMP3	SCPEP1	VIM			SPAG4	CEBPB	HLA-DMA
TUBA1A	SIGLEC8	ARHGAP18	PTGFRN	TUBB2A		ALCAM	KIF18A	ACSL3	SPAG1	ATP1B2	NEUROD1	NLGN2	CDH1	MAPKAP1	GPSM3	TYMP	C10orf10	IRF8	MAPK14			RPL22L1	CD37	TRIM22
LGI3	BLNK	SLC11A1	SOX9	CKAP5		GABBR1	SOX11	HEY1	CFAP73	RARRES2	RRM1	TUBB2A	NQO1	THBS2	TMA7	S100A4	MXRA7	LAT2	SLC24A3			RPS18	PLXNB2	LCP1
TMEM98	SRGAP2B	INPP5D	TSPAN6	KNL1		APC2	RHEB	NCAN	IFT81	BCAT1	LOC643201	BTBD17	SNAR-F	FAM20C	CD8A	FMNL1	DPY19L1	NINJ1	HES1			CD52	PYCARD	CCDC69
FGFR2	TM6SF1	CYBA	PMP2	TUBA1C		ANGPTL2	RTKN2	CHL1	DDAH1	MT1M	SCGB1D2		RPL10A	B4GALT5	ICAM3	CMTM6	BLVRB	ASAH1	SPRED2			CD79B	RPS12	LRRC26
LIMCH1	CEBPA	TGFBR1	PSMD7	LSM4		ASCL1	RBMX	AHCY	DRC7	PODXL	NDUFS5		FBN2	SYNE1	VAMP8	S100A10	SLC25A4	SOCS6	COX5B			GZMA	WAS	TPM2
NDRG1	SFMBT2	HLA-DQA2	TUBB2A	VBP1		RPSA	RFC3	CKB	MRPS21	CHMP2A	SLBP		TYMP	RFX4		CLEC4E	PAICS	FTH1	PPIL1			GJB6	LRRFIP1	PTPRS
PRNP	ZFP36L2	TMSB4X	FOXG1	DPM2		SEZ6	HP1BP3	UQCRQ	MTRNR2L2	CITED1	COPS6		ANXA2	SERPINE2			FERMT2	AXL	TMEM59L			RPL35A	CRIP1	B4GALT1
DOCK5	CD4	LGMN	TRIB2	NCAPH		DLL1	SPDL1	RAB34	IFI6	CMYA5	TUBG1		CD8A	PPFIA1			ASPH	PSAP	CHPT1			KLF5	FLNA	RNF213
TMEM63A	EGR1	LGALS9	TMEM208	KCNE4		RPL10	C21orf58	PPIA	LRRC6	DPYD	C12orf65		ALDH1A1	BGN			JAG1	PLSCR1	ZBTB16			TNFRSF17	SLC11A1	MDFIC
SOX10	ENTPD1	FCGBP	ZNF436-AS1	CDCA5		MAPT	RNASEH2A	RPL37A	DNAH7	F2R	SNRPE		TXN	VASN			EIF1	IFNGR1	TLE1			FAU	MYO1G	UCP2
FGF1	CPVL	CTSD	LOC645166	EZH2		CIRBP	HNRNPA2B1	PDLIM5	PGAM2	MRC2	GNG3		CD2	PALLD			COL6A2	SRSF5	ALDH1L1			ERLEC1	RPS16	EEF1G
TECR	IL13RA1	LYN	RSL1D1	ATAD2		BCHE	CDCA2	NDUFA4	MDH1B	POLR2J	TSTD1		RAC2	EHBP1			PRSS23	RABGAP1L	PCOLCE			TP53INP1	CFP	ATP2A3
C8orf46	HCST	SLC7A7	MRC2	CDH6		CSPG5	ESCO2	LMO3	HIPK1	NDUFA13	CTDSPL2		STK17B	NFIB			SPARC	TLR4	NRXN1			RPL37A	NCF1C	PLEK
AIF1L	AP1B1	KLF6	HS3ST3B1	TMPO		STXBP1	BUB3	FBXO17	CFAP43	DNAJC2	NEURL1B		RPL18A	FMN2			CFAP36	AP1B1	XIST			IRF1	RPS28	INPP4A
PAQR8	CD86	TMEM176B	RBBP7	DHFR			SKA3	BCAT1	PACRG	BATF3	NMU		SNRPB	NDRG4			FABP5	NAGK	NDUFB2			IFNAR2	NFKBIZ	RPL27
ASPA	GRN	ASAH1	PDPN	POLR2J			TUBB4B	CLIP2	ATP5O	TCP11L1	DUSP26		CALB1	MSI2			PGAM1	HCLS1	CD63			TRIM16L	VIM	FCHSD2
MARCKSL1	FMNL3	C5AR1	AURKAIP1	RACGAP1			CCDC18	LRRN3	PIH1D2	MYL6	MFAP4		A4GALT	FYN			CAV2	SRGAP2B	STK38			RABAC1	MYD88	LYN
FTH1	SERPINB9	CD300A	HES1	COX8A			SHCBP1	LAMA5	SCN4B	LAMB2	NCAPG2		SNAR-I	BCAN			DYNLT3	CD14	CCND2			TXNDC15	ZFP36L2	RPL27A
STMN4	PARVG	LCP2	SEMA3A	SPC24			CBX1	PRDX2	TTC25	RPS15	HINT2		FAT2	CLTC			SNHG17	B3GNT5	RAB31			CLEC2B	DOK3	RPL10A
NTM	DHRS9	CD83	TRIM24	KIF18A			USP1	DPP4	ODF3B	PMP2	DAAM1		EPCAM	THBS4			TUBA1C	TMSB4X	CKB			ECE2	CD4	CREM
ST18	FCGR1CP	GRB2	AQP4	CRISPLD1			ILF2	RPS14	DTHD1	FKBP9	IQCG		RPL23A	NCAM1			NT5C3A	SLC11A1	GOLM1			RN7SK	SERPINB1	OGT
KLHL32	MIS18BP1	ALOX5	LINC01158	KIF15			KIF22	ATP13A4	FAM216B	IFITM3	NFIA		CRIP1	NFIX			MT1M	C2	CALM1			RPN2	ARRB2	TXN
ENDOD1	SIGLEC10	OLFML3	MEST	ASCL1			CENPH	CD151	BBOX1	ATP5J2	SNRPD1		CST7	CANX			EIF4H	GNA13	SPARC			ID1	LILRA2	RPL30
TALDO1	PPT1	LIPA	LHFPL3	SPDL1			KIF20B	ALDH7A1	LOC100506990	NES	EIF4A3		ECE2	SMAD1			TOMM7	PTPRC	LINC00998			RPS12	PRAM1	ARPC1B
DYNC1I2	FAM105A	CX3CR1	PGK1	SAE1			MNS1	GRIA3	C5orf49	HRH1	REC8		EEF1D	ARHGEF12			RPS18	B4GALT1	REV3L			RPS6	TCIRG1	RPS19
MAP6D1	TMSB4X	BCL2A1	ABCD4	WDR34			HNRNPR	SNRPD2	WDR34	CDH11	DRC1		GPNMB	ARL4C			PGM2L1	PLAUR	BRINP2			RAC2	RPS2	RPS15A
FAXDC2	AXL	HCK	PMPCA	CAMTA1			GPM6A	PDGFD	CRIP2	MYDGF	EFCAB1		CLEC2B	FNDC4			ACTG1	SORL1	AHCYL2			GLRX	LRRC25	RUNX2
SYNGR2	CAPG	MARCH1	GPM6A	RAB13			TUBG1	AP2S1	FBLN1	LY96	ATF5		MRPS12	CASC4			LONP1	ARHGDIB	SCG3			UFM1	TGFBI	RPL31
PADI2	FCGR2A	CXCL16	FMC1	FOXG1			SAPCD2	TRIO	MOK	SMOX	CDK1		C1S	CLIP1			GSPT2	HLA-DQA1	PRCP			IFI35	FMNL1	RPL32
PTPRD	DHRS3	SIRPA	ASCL1	CHPF			DEPDC1B	SNRPB2	IQCD	PDCD5	MCM2		RPL36	PIFO			SCML1	THEMIS2	MSI2			KRTCAP2	IL17RA	LIME1
CERS2	CNPY3	DOCK2	F12	NSD2			TSPAN13	MT1E	CDO1	FLNA	FRZB		RPS15A	STEAP3			JAM2	RHOB	ELOVL2			SDF2L1	CDC42	RPL4
RNF130	JUNB	IRF8	LINC01351	SGO1			RPA3	ATP6V0E2	SPEF2	CCL2	PSMD4		IKZF3	RND2			TXNL4A	MFSD1	LINC01158			A4GALT	NAAA	CYBA
MPC1	SHTN1	LPCAT2	TAF7	IFI27L1			PAFAH1B3	CHCHD2	ATP5J	PHPT1	ILF2		DSC3	PLEKHA4			CD44	PARVG	RNF8			DERL1	EMP3	THEMIS2
AK5	CLEC7A	PTPN6	GRIK3	NCAPG			SPC24	NT5E	EFEMP1	MPPED2	CFAP52		PSMB9	MAPK1			CLU	LAP3	STMN3			LINC01133	PLBD1	IRF2BP2
ARL2	CYBA	FCGR2C	EN1	HSD17B10			DDX39A	LFNG	C4orf47		FHAD1		GCLM	ACTN1			ANXA5	INPP5D	GNA12			TAPBP	CPPED1	TYROBP
PACS2	PABPC1	RASSF4	TCEAL4	TUBB4B			LSM3	GPI	FRZB		SCG3		CAV2	LHFP			PJA2	HCK	SPRY4			AQP3	TREM1	COL24A1
YWHAQ	TPT1	SAMSN1	NDP	RFC2			MYH10	FMC1	RIIAD1		MZT1		AP1G2	PTGFRN			NONO	NFKBID	CPNE5			KLK11	FPR1	ZC3HAV1
TTLL7	UCP2	COTL1	LOC728392	TTK			CCDC14	IFI6	TMEM231		FAM81B		PLSCR1	NAMPT			COX7B	OTUD1	NREP			RPL13AP5	SECTM1	RPS25
RTKN	NPL	NCF4	DPM2	DEPDC1B			NEURL1B	SCRN1	GON7		LOC388780		SRXN1	SDC3			NKAP	IL1A	UHRF1			ZBP1	ICAM3	GRASP
SLCO1A2	GLDN	FAM105A	APRT	CKS1B			ITGB3BP	SNRPD3	FHL1		CNN3		RPLP0	ADD1			PDLIM3	DOCK8	ATP13A4			CPEB4	ATP2B1-AS1	LSP1
LINC00320	NAPSB	ITM2B	PIN4	RHNO1			FXYD6	ABI2	PSRC1		ANXA2		DUSP2	NOTCH2			ALKBH5	TRA2B	LYPD1			GJB2	CNN2	RPSA
SLC5A11	TGFBR2	S100A9	MT1F	NCAPD2			UBE2S	NREP	KLHDC9		CROCC		POLR2H	ITPKB			MEST	SPP1	ZHX3			TPD52	TRIB1	CARD11
GLDN	S100A11	TGFBR2	CAMTA1	MINOS1			HMGN3	CALU	GABRG1		HMMR		CTSC	SELENON			ANGPTL2	IFIT2	SEMA5A			CYTOR	RHOA	FOSB
EPB41L3	TLN2	CTSL	TUBB6	TRIP13			CCDC167	OCIAD2	DNPH1		DCT		MAP4K1	TUBB2A			TSPAN6	IFI44	TMEM81			KRT4	HLA-DPB1	UTRN
PHLDB1	IL6R	EVI2B	APOO	AP1S2			CIT	GOLM1	DPCD		DRC3		PABPC1	APOE			CNR1	MGAT4A	NDUFA3			EAF2	NFKBIA	TRABD
PTK2	IER3	LIMS1	ACSL3	MRPL51			NMU	CCDC102B	PPP1R32		GMNN		RPL9	RAB31			MT1F	CSF2RA	LGR6			ATF4	LFNG	PTBP3
DNAJC6	GAL3ST4	PTAFR	MAOB	CDCA2			GAS2L3	RPL28	TEX9		CCNB1		S100A10	BDH2			PTPRN	LCP2	GPI			RPL18	RPS13	SMC6
KCNJ10	MERTK	IL10RA	SELENON	VRK1			WDR34	PLPP3	TRIL		TPPP3		OAS2	SCN1A			PDHA1	TNFSF13B	ETV1			RPLP0	CASP1	VEGFB
COL4A5	PADI2	MYO1F	RPS4Y1	DBI			NSD2	SNHG19	WDR54		ERI3		DUSP5	CNTNAP1			NAMPT	HSPA1B	BCAP29			KLHL31	GPSM3	MS4A6A
CYP27A1	NR4A1	HCST	SEC61B	SCARA3			PEG10	EDNRB	SRP9		TUBA1B		TP63	WWTR1			ELMOD1	NR4A2	PKIG			RPS5	SLC2A3	BHLHE40
ATP8A1	DOCK2	OGFRL1	TSPAN7	HS3ST3B1			BEX1	SOX2	TEKT2		TRIAP1		CYTOR	PEA15			MAGED2	IRF7	ITM2C			MYDGF	MIDN	PARVG
KCNMB4	LINC01736	TYMP	PDLIM3	FAT1			RRM1	SLC1A3	GBP1		DNAJC8		APOBEC3G	ATN1			TSEN34	RSAD2	PPIC			NECTIN4	HLA-DRB1	CHMP1B
FAM102A	ABI3	CST3	C8orf33	CENPH			SAE1	RPL8	SPAG16		C3orf14		RPL37A	TTC3			METTL26	CSRNP1	APOL4			TMBIM6	EEF2	CD55
JAM3	ZFHX3	APBB1IP	NPDC1	CALU			KIF18B	MEOX2	CCDC40		BARD1		IFNG	EEA1			PTPRF	SERPINB9	LONRF2			PKP1	CD53	MYD88
ATP6V1E1	FOSB	TM6SF1	CNIH3	ODF2			TCEAL2	TFPT	BST2		PEG10		RHCG	ITGAV			NOL3	GPR183	RPS5			PRDM1	ARPC3	MAP1A
NCAM1	IL18	TNFSF13B	ELN	HMGN1			CDC25B	IFITM3	MAOB		POLD2		RPL11	GALNT15			YBX3	GYPC	OLFM1			TXNDC11	KCTD12	STAT2
TCEAL7	IL1B	FAM26F	BUD31	C7orf50			POC1A	NHP2	FBXO15		MCM4		FAM46C	MAOB			RPL8	MEF2A	AES			CD3D	KLF2	HLA-C
LGALS3BP	IL6ST	DOCK8	HOXB2	PSMA2			TK1	CNR1	CFB		PRSS12		UPK1B	CADM3			SQSTM1	CD300A	ZFYVE21			IRF9	LILRA5	IDH3A
PRKACB	LOC284454	SH2B3	SEM1	CLDN10			CRMP1	DENND2A	SON		SEM1		PSMD8	CSRP2			RBMX2	S100A11	KANK1			OAS1	DPYD	RPS17
PCBP4	EGR2	DHRS3	KCNIP1	BEX3			FAM83D	MRPS26	ANKRD18CP		COX20		LXN	PTPRF			SDC4	IFITM3	DENND2A			MX1	OSCAR	CHAF1A
WBP2	MYO1F	PTGS1	SSBP1	ANXA5			CEP152	RPL14	ATRAID		S100A2		WARS	VAT1			P4HA1	EPB41L2	NFASC			PECAM1	PFN1	SIDT1
ZFYVE16	CXCL16	IER3	CX3CL1	TUBB			CPXM1	RPL19	EFHC2		NPPA		KLK10	UBE2H			RPL13	SRGAP2	HS3ST3B1			LY96	ROCK1	RAB11FIP1
CALM1	VTRNA1-1	FOLR2	SCARA3	ITGB3BP			HES6	MDK	CSPP1		TCF4		TPBG	PHLDA1			MT1L	MERTK	SPRY2			NKG7	IMPDH1	PRKCB
ADAMTS4	HCK	SERPINB9	LGALS3	LGALS1			RFC4	ERGIC3	FSTL1		BCAS2		ABRACL	RFX3			INAFM1	CSF3R	CDC42EP4			ADH7	IL1B	SRGN
RHOU	HPGDS	MGAT1	ADAM9	C16orf45			SRP9	PPIC	S100B		FNBP1L		PRF1	MOXD1			LAMTOR3	TRIB1	ZNHIT1			LXN	PFDN5	CBX6
TSPAN15	IFI30	SPI1	TMEM158	RGS6			NRXN1	GGCT	DNAH6		SLIRP		SERP1	RFTN1			HSPB1	LOC284454	KLF15			DUSP2	GLIPR1	CD37
CAMK2N1	SCIN	IL17RA	MRPL20	NUP93			RPL39L	CDH2	AKAP9		CASC1		RNF213	DOCK7			GPC1	LHFPL2	ITGA7			SLC50A1	PLCB2	RPL26
TMEM151A	ARHGAP24	FCGR2B	SBDSP1	BCAT1			TCF4	POLR2L	CFAP36		CCDC74B		EPSTI1	MORN2			LAMP2	ATF3	PPARD			TYMP	BTG1	CYBB
KIF1A	PRKCD	MCL1	CALU	PMS2P1			COX8A	RPS2	ENKUR		SF3A3		RPS4X	PDLIM5			PTN	SFMBT2	POU3F2			RARRES1	THEMIS2	SNX20
TMEM206	MFSD1	THEMIS2	PKIB	CBX3			BARD1	NOS2	UBXN10		MCM3		TUBA1C	DPYSL2			TNFRSF12A	IL10RA	ZMYND8			S100A2	VNN2	TSPYL2
VWA1	MNDA	LCP1	GRIA3	HP1BP3			MCM7	POSTN	TMEM67		ATP6V0B		KRT4	FAM134B			SNHG25	CD84	METTL7A			EEF1D	ZFP36L1	SH2B3
RTN4	SYK	DENND3	PHLDA1	PIN4			PCNA	EPN2	IFT43		C7orf57		RPL19	PFN2			SAT2	CD4	MEIS1			SEC62	KLF6	ITM2C
TMEM59	GNB4	ITGAM	RBP1	SMIM3			TUBB2B	ANXA2R	PARK7		BEX5		SSR4	PRDX6				OAS1	AHCYL1			RPS25	PIK3AP1	B2M
GPAT2	CORO1A	OSM	NDUFA4	ILF2			SNRPD1	IGF2BP3	CCDC173		MYL6		PSMC4	PLSCR4				SLC2A5	CRIM1			DSG2	WARS	POLB
MAP1A	SIRPA	RAP2B	ELOVL2	RP9P			PARPBP	C19orf53	MAATS1		TMEM9		IFI6	TAGLN2				IFIT1	SOX2			RPS27A	RPLP1	RANBP2
FMNL2	GGTA1P	MAP3K8	ELOB	TNC			HDAC2	ITGB8	BAIAP3		RUVBL1		ADH7	DDAH1				ALOX5AP	FIBIN			RPL7A	GPCPD1	OFD1
NT5DC1	IL17RA	NR4A1	BCAP31	BANF1			MIS18BP1	RUVBL2	ATG9B		BIRC5		LSR	PCDHB16				IFI6	NRCAM			KCNA3	RPL34	IFITM1
INPP1	ARPC1B	HLA-DRB6	LOC100507507	MZT1			EXOSC8	MT1X	LINC00467		DCX		IL2RG	CD81				CD37	WASF3			RPL30	CCDC69	IFI44L
NDRG2	UBA7	C1orf54	ARMCX3	CEP135			HNRNPA1	ZEB1	CCDC39		GFAP		GJB2	LINC00461				CYFIP1	SEPT7			RPS24	GBP2	DCK
RBP7	MCL1	TPP1	CD99	FABP5			CALM2	RPL24	TCTN1		SOX11		GZMH	SCARA3				HLA-DOA	SLC1A3			SNU13	CDA	RNASET2
TMEFF2	RIN2	SDCBP	RAB13	PLEKHA4			PFN2	CLPP	RSPH9		TPGS2		RPL22L1	PLEC				SP110	TIMM13			KDELR2	ARHGAP25	P2RX1
ABCA8	BIN2	CD81	PLOD1	CDC25B			PKIA	NPTX2	MGST3		TMEM161B-AS1		SELENOM	PSIP1				LST1	LPL			TPT1	ZFAND5	RPL7A
PSEN1	SYNDIG1	CYTH4	BEX1	IDH1			CDC25C	LSM7	OSCP1		KIF22		NEXN	NDFIP1				ODF3B	PTPRA			SLPI	DOCK8	ZFAT
NENF	PILRA	FMNL1	BBOX1	MDK			BRD8	CCDC124	SEM1		HMGB3		PTGR1	MPDZ				SPATA13	TTYH3			UBC	FCGRT	RPL22
ALCAM	RTTN	FCGR1CP	SLITRK2	PSRC1			LSM4	UBA1	DYNC2H1		CASP2		KRTCAP3	SNX3				GAL3ST4	SRI			RPL3	HLA-DPA1	DNAJC4
HSD17B4	GAA	MEF2A	LGI4	FLNA			BTG3	BST2	ROMO1		SRRM1		RNA28S5	RBP1				PMAIP1	RYR3			RPL12	SOCS3	CLEC4C
ADARB2	CD81	RNF149	PDIA4	PTGFRN			ATP5O	AP1S2	KLHDC8A		LOC100294145		APOL6	RASD1				HSP90AB1	PAICS			RPL28	RPL26	SEMA7A
NACAD	POU2F2	ITGAX	NUP93	TMSB15B			GNG2	SMYD2	LRP2BP		LCLAT1		CNN2	RDH10				LILRB1	FIGN			KYNU	MYH9	SEPT6
CLMN	TLR4	MAF	VBP1	SEPT11			CNTN1	RPLP0	HINT2		CCP110		TAGLN2	SULT1C4				UCP2	NMB			RPS17	TSPO	FAU
BACE1	GSN	HSPA7	CHL1	ETV4			ATAD5	CSRP2	LMO3		HNRNPL		DEFB1	GFPT2				EIF1	CYCS			LOC283710	MS4A6A	CNPY3
S1PR5	RGS19	B2M	TNFRSF19	PLAT			ATCAY	CDK2AP1	CP		CKS1B		TUFT1	SH3GLB1				PLEKHO2	HLA-DRB5			UBE2J1	PTGS2	IFI44
PPP1R16B	GLRX	ARHGAP30	IQCK	PDZD11			TRIP13	ITGA7	TSNAXIP1		PLEKHA5		TAP1	MLC1				SH2B3	COX6B1			RPLP2	FCGR2A	CYTH4
GPR62	CTSD	PIK3AP1	PSMA2	IFT22			LOC100294145	KCNQ2	ZBED5-AS1		MINOS1		IFIT3	RAMP1				HSPA8	ARHGEF26			NUCB2	BRI3	FAM129C
SYT11	FGL2	METRNL	EMP2	METRN			TM4SF1		IDH2		TCEA3		FAM83B					POU2F2	SMOX			GCLC	HIPK3	PACSIN1
LARP6	SERPINA1	PPT1	MAGED2	PAICS			FAM111A		NUPR1		CRIP2		RPL21					TSC22D2	ALDOA			ZNF706	PPP1R9B	ARHGAP30
NIPAL3	NEAT1	FXYD5	C16orf91	CNIH4			MRPL51		PSPH		SRSF6		LAG3					LYN	NFIC			SPCS2	S100A11	ADAM19
LINC01105	ST3GAL6	OAZ1	NLGN3	ESCO2			COX20		MEAF6		TGFBI		RPL27					HPGDS	SELENOW			RNA18S5	CAPNS1	IFITM2
PRDX1	IL10RA	GPR65	PCDH19	EXOSC8			SNRPE		PRR29		MYL6B		SLC6A8					PARP14	PDGFA			IFI30	LRRK2	P2RY14
OSBPL1A	DDX5	VASH1	MAP1B	KIF11			CMC2		KIF27		THRAP3		NCEH1					DHRS9	WDR83OS			CECR1	CLEC4E	RPL15
ERBB3	PTGS1	SLA	PSMB7	CMC4			STON2		IFI44L		EFHC1		RPL38					FRMD4A	PIK3C2B			RARRES3	BCL2A1	MCL1
LPAR1	LYN	PIK3CG	MT1E	ELN			CENPM		DNAH9		TRAPPC3		GBP2					SYNGR2	CHST10			HSPB1	SYK	HIVEP1
AFMID	SCAMP2	RPS6KA1	NRCAM	LRR1			CENPJ		ANKRD66		CPLX3		RPS23					TBXAS1	TMEM205			SEMA4A	NLRP1	OAS2
PCSK6	PLCB2	CSF3R	NAA10	DIAPH3			CEP135		EFCAB2		AUTS2		SLC1A5					ABI3	COL4A1			F11R	CST3	JUND
GLUL	YWHAH	DPYD	ADGRG1	GAP43			LBR		WRB		PCNT		AKT2					BLNK	RORA			ALG3	CXCL8	NR3C1
SUN2	PTPN6	CYFIP1	HLA-A	RHOC			NEIL3		C11orf97		ASF1B		PITPNB					IPCEF1	LINC01116			SLC1A5	GRK3	CTSS
USP54	PLA2G15	GNAI2	CHODL	CDKN2C			IQGAP3		PTPRF		NASP		ATP1B3					OASL	H3F3B			HIST1H1C	ANKRD13D	GPSM3
PSAT1	VASH1	ARRB2	KRT10	CCDC167			SUMO2		PSMB9		CFAP206		G6PD					APOE	SHOX2			JUP	EIF3E	RABGAP1L
DST	SRGAP2C	PFKFB3	CLIC4	KIF4B			SYNE2		C21orf62		C11orf70		ZNF750					FCGBP	GNG5			GNLY	ATG16L2	ISG20
TRIM59	CYTH4	PLAU	NOVA1	CCDC80			SKA1		AEBP1		ANKRD65		GBP4					FGD2	DGKG			EIF3K	RAB3D	EGLN3
HDAC11	TLR7	RB1	CDCA7L	ITGA7			TEX30		CLUAP1		EMX2		TXNRD1					CYBA	NDUFA2			COX6B1	CYBA	RPL11
DHCR24	MAFB	PLSCR1	ARC	CENPQ			BRCA1		TMEM106C		HSPB1		SPINT1					DUSP6	CLU			BTG2	LOC606724	CD38
RHOG	GPR183	HLA-C	CCND2	RUVBL2			TMEM237		PLTP		MRM2		IGF2BP2					DDX3Y	SCG2			RPL36	P2RY13	SOCS3
QKI	SERPINF1	CSF2RA	ERI1	SGCE			PRDX2		CAMTA1		MAD2L1		LGALS3					LPAR5	EPAS1			RPL32	CEBPD	LRRFIP1
SOD1	ARRB2	PLEKHO2	NDUFA5	PTPRZ1			TPGS2		TAC3		ASPM		RHOV					PILRA	SEMA6D			SLC38A2	STK10	TRAF4
C1orf122	PYCARD	TLR7	TMSB10	TRIB2			RBM8A		TEX26		CBX5		RPL14					TM6SF1	ELOF1			KLF13	FLI1	LINC00996
TMTC4	RCSD1	TRPM2	ACKR3	TUBB2B			DHFR		PSMD4				PRKCH					SIGLEC1	NRN1			S100P	CSK	RPL10
IPO13	ITPR2	S100A8	ARL4A	PDIA4			HRASLS		F11R				GPC3					IFI16	HINT1			FGFBP1	CFD	TGFBI
SLCO3A1	TAL1	ST8SIA4	ARSJ	ACSL3			LOC728554		ANKRD45				SLC2A1					LPAR6	BST2			MANF	APOBEC3A	NFATC2IP
CLASP2	CCNL1	SORL1	BBS2	TNFRSF19			SERPINE2		SNCAIP				XBP1					REL	MDH2			SRXN1	ZBTB7A	HCST
OLIG1	OTUD1	HLA-B	MICALL2	FXYD1			PLK4		RHBDD2				TSTD1					FAM49B	GPM6A			RNU5F-1	CASP4	RPS4X
DYNLL1	EVI2B	IL13RA1	SPRY2	SNRPD2			DCP2		FAM74A3				LTBR					CXCL16	THSD7A			CD19	SELPLG	RPL37A
LDB3	CD300A	KLF4	SLC35F1	NDUFB11			VDAC3		PTPRN2				OAS1					STAT1	UQCR11			CD2	HLA-A	ETV3
MXI1	SMAP2	GPSM3	PLA2G5	PRDX4			SCG3		PDIA3				CYBA					HLA-C	LSAMP			FAT2	RACK1	RPS3
SYNJ2	PDGFB	NINJ1	DDR1	EMP2			NKAIN4		WDR38				ACTN4					SKIL	RPL10A			RPL34	TNFRSF14	RACK1
ARHGAP21	SLC11A1	ACTR2	BCAN	MELK			IMMP1L		IGFBP7				RPL22					IER3	CLIP2			EPCAM	MBD2	DDX21
MYO6	SYNGR2	NAPSB	PSMC2	APOO			ASCL1		WDR93				WNT5A					GSN	RHEB			EMP3	CTDSP1	KCTD5
PAQR4	MLXIPL	FOS	LYPD1	HNRNPA2B1			TUBB2A		TAGLN2				ARNTL2					IL17RA	NFIB			IFNG	SH2B3	SPN
SH3TC2	NAV3	AP1B1	SSR4	RAD21			TMA7		MAP3K19				ME1					NPC2	NDUFS4			SSR2	TNFSF13B	RPL39
TPD52	SPATA13	SERPINF1	WDR13	GAS2L3			COX6A1		HSPB11				STEAP1					CPVL	LMO4			S100A8	HK3	RPL6
B3GAT1	EVL	CD37	UTP4	CENPM			ABAT		CEP19				STOM					OSM	SMARCA4			FCGR2B	PPP1R18	PSME1
SEC14L5	IKZF1	RGS19	STK17A	FBXO5			ETV1		NME7				ANXA1					BIN2	CDK14			IL10RA	LTA4H	RPS6KA4
MAPK8IP1	SH2B3	UCP2	BSG	ENC1			COX7A2		PDIA4				SH2D2A					LAIR1	DGKZ			KLK10	NFAM1	NR4A2
LINC01770	ALOX5	TCIRG1	COQ9	PDLIM4			CEP70		DNAAF1				RAB11FIP1					PTPRE	HOTAIRM1			RPS10	PRKCB	RPS7
SPP1	CAPZB	LHFPL2	PBDC1	CYB5B			CA10		TMX4				CD38					LCP1	GJA1			SRPRA	CMTM6	SMIM5
REEP3	B3GNT5	ARPC3	CCDC80	HES1			SNRPG		GALNS				PCK2					ARHGAP24	CDH4			HLA-F	EMILIN2	CTNS
GAMT	ID2	LTBR	DTNA	FHL1			CSE1L		C20orf96				PCNP					C5AR1	MAST4			KRTCAP3	TLR2	SYK
MOB3B	NR4A2	CASP1	S100A13	SNRNP25			PPIA		ABAT				S100A2					HLA-DRB6	ADAMTS9			ATP2A3	RELT	RELT
JOSD2	DENND3	FAM49B	ATP5J2	SMC1A			NOVA1		CC2D2A				RPL26					ICAM1	PON2			PKHD1L1	RPS23	SLC12A3
DPYSL5	CCR1	DHRS7	UBE2J2	MAZ			CEP57		RPGRIP1L				ECH1					TYMP	EPHA4			DNAJB9	MS4A7	FERMT3
POLR2I	GYPC	IFNGR2	TOMM7	TXNDC17			ENAH		SULT1C4				PNCK					EGR1	CHRNA1			S100A4	ARPC2	DOCK2
NCOA7	TNFRSF1B	CEBPA	TRAPPC5	ETV1			KLHL7		SERPINA3				IRF4					MGAT1	MEG3			S100A11	PRKCD	LDLRAD4
MAN2A1	PNRC1	MPEG1	SLC1A2	UHRF1			C12orf57		VAMP5				DHRS4L2					EVL	NES			PDLIM1	ANXA1	PTPN2
RASGRP3	FAM49B	DOCK4	RNPS1	NONO			HNRNPH1		C11orf74				UBE2L6					IL6R	GLIPR2			EEF1B2	PNRC1	NKG7
MVB12B	SKIL	GAL3ST4	CYR61	CAPN5			G2E3		EPPK1				CCAT1					SIGLEC8	C19orf70			RNA28S5	PPP1R15A	S100A6
CDKN1C	LCP1	TRIM38	NDUFA8	RBMX			RHNO1		MRPL57				PRDX6					BRD2	CLDN10			TMEM59	CD86	STAT1
ELAVL3	LOC101929497	LINC01094	NSDHL	HOTAIRM1			SNRPC		ANXA2P2				XAF1					EVI2A	COL4A2			DSC3	MX2	PECAM1
SRCIN1	MSR1	SERPINB1	FAM127A	ZC3HC1			PSMC3		APOLD1				MPZL2					SYNDIG1	CNN3			TMEM208	S100A10	SULF2
FAM171A1	IRF5	SCIN	ARL2BP	MT1M			IFT81		MEG3				RPS5					TGFBR2	NDUFB10			RHCG	RNF149	CD36
DIXDC1	TAGAP	CSTA	WASL	TK1			LDHB		VOPP1				ZFP36					NLRP3	FEM1C			FBN2	TMSB10	OAZ1
PPA1	VAMP8	HERPUD1	PCSK1N	SRI			HIST1H2AM		DNAH5				GAS5					GLDN	RASD1			B4GALT3	PLAC8	N4BP2L1
PLA2G4C	NFKBIA	NAMPT	ACSBG1	VIM			GSTA4		ZBTB20				IRF6					CHCHD7	ASTN1			RPL21P28	TPM3	IL10RA
SEC11C	ARHGAP25	ICAM1	HOXB3	TSPAN6			ESPL1		KIFAP3				TMEM41A					ENTPD1	NHP2			RPL39	NBEAL2	FLNB
SBDS	HSPA1A	LTC4S	ACHE	RBP1			LMO7		TMEM47				CD3G					ARHGAP25	HSPA9			RPL14	FCAR	TNFRSF1B
KIF13B	GMFG	CORO1A	CRYZ	GINS1			LMNB2		PFKFB2				TBL1XR1					TLN2	TPI1			RPL31	LINC01272	PSME2
RDX	HSPA1B	GLRX	DCLK2	RCAN1			NFIA		KCNN3				RPL24					TRIM38	KAT2B			G6PD	MEGF9	OAS1
SPOCK1	FGD2	PLD4	CETN2	CIAPIN1			C1QL1		TMEM50B				IFI44L					GADD45B	NCOA1			BST2	SMAP2	TMSB10
ENPP4	ABR	JUNB	MINOS1	BARD1			FANCG		TXN				RPS25					LY6E	LAMB2			ST6GALNAC4	RPL9	RPL21P28
LRP2	SLA	SIGLEC10	NACA2	DCPS			BANF1		SOD1				RPS7					FOS	ALDH7A1			HSPA1B	CFLAR	PTPRC
EFNA1	CYTL1	CARD16	RPL38	COPS8			ZNF711		NFIA				SMAGP					PADI2	RAD18			NQO1	CHST15	TLR7
GABARAPL2		COLGALT1	GDI1	CNN3			NONO		DOC2A				PDLIM1					HTRA1	ABI2			TRIM29	MYL12A	SUSD1
SCARB2		TMSB10	UBE2I	DLK1			LMNB1		C15orf65				CTLA4					DOCK4	ID2			OAS2	OGFRL1	MAP3K8
TMEM235		VSIR	MEIS1	PSMC3			LOC100506844		FZD3				PRR14L					NPL	ZNF76			VTRNA1-3	LILRA1	EIF4A3
ARL6IP5		RBM47	ZNF300P1	ALDH7A1			UBE2E3		CAPSL				GLRX3					PTPN6	TRIL			RPS20	IL10RA	COMMD6
HAPLN2		NRP1	FUNDC1	LMNB2			TRAIP		CYSTM1				SLAMF7					P2RY13	SLC39A10			APOL6	SHKBP1	CAPG
AMD1		BLNK	VMA21	TNFRSF12A			PHF19		HMGN2				RPL21P28					DDX3X	FNDC3A			BCL2L11	GIMAP7	TPM4
SH3GL3		IFNGR1	MCTS1	CRIP2			MAGOHB		CFAP44				KRT6C					BIN1	METTL26			C1S	LMO2	TNFSF13B
INF2		B4GALT1	PRPS1	SPARC			NT5DC2		TMEM14B				LINC02067					TCOF1	FERMT2			FBL	IER2	LY6E
GRHPR		LILRB1	TCEAL1	APOLD1			DBN1		ANKUB1				RPL34					TGFBR1	DTNA			TSTD1	CYTH4	PTGDS
LIPA		RNF130	DGUOK	MEIS1			KIFC1		PAMR1				CAPNS1					ISG15	NDUFA13			AP1G2	GRK6	LGALS9
CRYL1		POU2F2	DOLK	NAE1			HAUS1		MDK				RPS15					PNRC1	PLCG1			TAP1	PCBP1	BLNK
KIAA0930		BTG2	ARL6IP1	CDH2			NUDCD2		AGBL2				TOMM5					RASSF5	CDKN2C			NUGGC	PTK2B	TAP1
PHGDH		SLC16A3	AIFM1	ATP1B2			ANLN		HMGN3				CD3E					ARPC1B	ALDOC			NCF1C	RPL4	GPR65
FUT8		FTH1	FAM192A	ACSS3			DUT		NFIB				PARP14					ALOX5	SAFB2			EDEM1	APLP2	CD53
DLG2		LITAF	PMM2	PDGFA			HPF1		CD99				SERPINB5					LIPA	WDR41			MRPS31	RPS11	HLA-A
BEX4		CXCL8	GADD45A	HNRNPR			H1FX		MX1				RPL7					CECR1	SSBP2			DNAJC15	ADAM8	RPS14
PHACTR3		NABP1	NME1	PPP1CB			CBR3		MORN3				RUNX3					RGS2	ANXA2R			DNAJB11	CD93	TRAM1
C21orf91			EMP3	BBOX1			MND1		SCN9A				ABCC5					TMEM119	LAPTM4A			FNDC3B	KDM6B	RRBP1
GOLGA7			RGMA	FKBP9			CALM3		HLA-E				RPL3					TPM3	LRP1			XRN1	ARHGAP4	USF2
PRRG1			LRRC8A	NUCKS1			LIMA1		ATPIF1				PES1					IRF9	FKBP1A			IKZF3	PLXNC1	EPHB1
HMOX2			RBMX2	SEM1			WEE1		CFAP69				MYH9					PABPC1	RORB			TNFAIP3	AKAP13	ERCC1
PLXNB3			TFRC	RPL39L			NCAPD3		SPEF1				LCK					HLA-B	GON4L			ZFP36	PICALM	RNF144B
GPD1			S100A10	CD320			DNAJC9		IFITM3				ETV7					CMTM6	WASL			CXCR3	YBX3	RASSF5
NFASC			VWA1	NT5C3A			LOC81691		MINOS1				SERPINB1					TLR7	LMAN2			SELENOK	CYTIP	HLA-DMB
OAT			PDK3	SERPINH1			H2AFY		SMIM5				SLC50A1					IFITM1	BSG			PHLDA2	LCP2	SLC35F3
SFT2D1			MAP1LC3B	MIS18A			CNIH4		VWA3B				IL2RB					SPTLC2	RAB34			RPS7	FTL	ABHD15
C10orf90			TUBA1C	RRM1			C12orf65		TMEM9				MYC					NFKBIZ	RNF157			RPS21	UNC93B1	SLC2A1
CHN2			LINC00869	TLK1			BCAN		IFT74				EZR					SCAMP2	ATP5H			MAP3K13	PARVG	PIM2
PPP2R2B			ETV4	GINS2			ATP5L		CDS1				ACAP1					DNAJB1	F2R			TMEM258	SRSF5	MAP2K6
FAM13C			PRMT1	DDAH1			MCM4		ENSA				SNHG6					SERPINA1	CRYBB2			IFNG-AS1	SLA	RPL12
TMC6			CCT7	CENPW			UCHL1		DHRS3				PTPRC					IL4I1	RHOB			ITM2C	RPS6	NME8
RAP1GDS1			PDGFRL	PDLIM3			RAD51C		BAALC-AS1				TRABD					RGS19	BRD8			CHST2	RGS19	HLA-E
MAPRE2			AGPAT5	NAP1L4			YBX1		RSPH3				ADIRF					ID2	ZNF302			TP63	PCBP2	HVCN1
NOL4L			BNIP3	KLHL4			PSMA2		ALDH9A1				GBP6					CAPZB	KDELR1			SNAR-F	ATP6V0C	TAP2
VAMP2			IFT43	FOPNL			GPC6		PLEKHA5				TES					DNAJA1	CDK5			RPS14	EIF1	PDCD4
FRMD4B			C7orf50	CTNNAL1			KMT5A		CEP41				SLPI					CARNS1	OCIAD2			RPL26	TPP1	RPL18
GNAO1			RHOJ	FLJ46906			CTDSPL2		CNIH2				ALG3					DNAJA4	CADM1			RPL24	IL10RB	PARP10
C12orf76			ZDHHC15	KIF20B			TOPBP1		UNC119B				AQP3					CFD	EYA2			COX5A	GRB2	PROC
GAS7			LINC00673	LSM7			LINC00461		LMNA				CYTIP					GRN	NTRK2			RPL35	SAMHD1	CDKN1A
RAB33A			MRPS18A	TXNDC12			UBB		STK33				SLFN5					MOBP	TMEM178B			DEFB1	PTP4A2	P2RY6
ELMO1			MED27	IMMP1L			G3BP1		TMEM232				CXCL10					RNU5F-1	RPS15			PSENEN	RNASET2	IL2RG
RGCC			MT1X	ERI1			ABI2		SSBP3				ATP5G3					PIK3AP1	SNRNP27			ERMP1	FRAT2	FNBP1
GNG7			FGFR1	SNRPD1			ODC1		UCHL1				VAMP8					CDKN1A	FOXG1			RPS23	ATP2B1	RPL14
TMEM165			ETV1	FAM192A			UQCRC1		LAMTOR5				NFE2L2					FGL2	MEOX2			PSMB8	MAP2K3	GGA2
EMC2			HOXB7	TRIM9			FEN1		CCP110				SYNE2					HSPH1	CAMLG			WNT5A	CR1	ID1
CPM			OBSL1	KIAA1524			LRR1		PHTF1				RNA18S5					TREM1	PPP2R1A			LAD1	DOK2	NIN
PLXNB1			MT2A	FMC1			RUVBL2		CBY1				ARPC1B					IGF1	GNPDA1			SEPT1	ARPC1B	KLF4
CNDP2			OLFM1	MNS1			NME1		PPP1CB				TAPBP					SH3TC1	ARHGAP26			HSD17B8	RIN3	MEF2D
RCAN2			WLS	GSTM1			SEM1		ENO1				CD96					ADCY7	TSPAN5			S100A9	AOAH	IKZF1
TARSL2			CTNNAL1	EDNRB			ICA1L		DNAJC8				DSC2					LTC4S	LOC730098			NUDT22	RBMS1	RPL29
C9orf3			MRPL32	CCDC14			HINT1		DZIP3				RPL6					NAV3	GLCCI1			ARPC2	NCF4	CUX2
GCA			CA12	CLSPN			NUCB2		SPACA9				FAM83H					C1orf162	FKBP9			COPE	CSF1R	SYNGR2
SERINC5			NONO	AURKAIP1			ASF1A		WDR49				UBC					GAA	MBOAT2			PTGR1	ACTB	SLC1A5
SCG5			NACC2	PIN1			PIK3R3		PMVK				HCST					OAS3	DCTN4			RPL19	RAB24	AHNAK
PRKCSH			TUFM	CPNE2			ARHGEF39		TMEM107				RAB25					PPT1	ST3GAL5			GPNMB	RPS8	RPS9
CIRBP			TPST1	MAGED1			DCX		DPY30				TMEM40					ZCCHC6	ITGB8			STK17B	USP3	ANKRD11
CDC42EP2			PRCP	BUD31			NDUFA4		BCYRN1				DRG1					HMOX1	PNPLA8			IGFLR1	UBA52	FAM214A
RUFY2			MID1	POLD2			SCRG1		UFC1				B4GALT1					PLIN2	SASH1			CCDC69	DUSP2	LRR1
AMOTL2			NIFK	DDX39A			NREP		STOML2				CASC8					GLRX	NNT			SEC14L1	HCST	NOTCH2
ADAP1			DNAJA2	MND1			CHEK1		C9orf72				CXCR4					IRF1	CISH			RPL27	ANPEP	HSH2D
FBXO7			GPR37L1	CDC25C			SMC1A		RFX3				PSMA3					GPNMB	COX8A			RPS8	C19orf38	STK17B
PIGT			PDLIM7	TPRKB			ZBTB20		DCDC2				PHLDA2					CEBPA	ASCL1			TPSB2	HSPA7	GRB2
TTYH1			LSR	CHCHD3			SNRPF		CFAP20				PARP10					CXorf21	NDUFB6			UBE2L6		CCND3
SPTLC2			KDELR2	TSPAN7			SOGA1		RPA3				DUSP23					JUNB	MCC			CXCR4		RPL41
PRCD			SMARCA1	COX7B			MYBL2		CTGF				RAP2B					OPALIN	SEPT11			CTSS		EEF2
BBX			TMEM205	WDR54			MYL6B		CIB1				MX2					TFEC	EIF3K			NTS		SAMD9L
STXBP3			ENKUR	CPNE8			NCAM1		PPIE				RPS3A					C1orf54	KCNE4			RPS13		NR4A1
CDH19			BLM	NME1			YWHAQ		DYNLL1				SLC38A1					CMPK2	FAT3			ODF3B		CYFIP2
PLEKHG3			METTL9	MRPL41			SOX6		MAK				MBNL1					TF	ACSL6			ABRACL		EVI2B
CYB5R2			FERMT2	SBDSP1			SRSF10		C14orf132				CCT4					DOCK2	CRISPLD1			MLKL		CD164
TYMSOS			PPP1R1C	TNFAIP6			SARNP		DNAL1				SNAR-D					CAPG	CPNE3			TXN		EPSTI1
MAN2A2			MTHFD1	SLC25A5			SCLT1		EVI5				MX1					TREML1	NDUFA5			SRPRB		ANXA11
SCD5			RHBDD2	CRYZ			SEPHS1		SDK1				LAD1					CORO1A	ZNF521			UBD		CCDC57
LDOC1			RFC2	DKC1			VRK1		CCDC191				PSMB8					SLC31A2	HIST1H4J			PSMB9		TNFSF10
TLE4			GLG1	LZTS1			FXR1		LRRC10B				ITK					RNASE1	MRPL4			EPSTI1		ABRACL
PTPRK			TSR2	STK17A			SCN3A		POLD2				SRGN					SEPT4	PCDH17			HDLBP		AKR1C1
DNAJB2			FAM20C	TLE1			MYEF2		ATP5H				LINC01474					GPSM3	GLI2			PSMB10		MOB1A
FAM124A			MRPS18C	ANP32B			VCAN		ERI3				PI3					TNFRSF1B	CPNE1			KDELR1		ADGRE5
CLTA			CIAPIN1	CAMK2D					SMYD3				OSGIN1					SERPINF1	FKBP14			VAMP8		COL26A1
BTBD3			DDOST	COA1					CSTB				ATP2A3					ACTB	PDE4B			CALB1		ROCK1
SEC62			TMEM9	PITX2					CKB				NGDN					ERMN	MAP4K3			CAV2		BAZ1A
SNCA			CMC4	DDIAS					SYBU				LIMK2					TMEM144	NDUFA11			ZNF750		C12orf45
FAAH			VTRNA1-3	RPL35					ID3				IRF7					PALD1	NME1			FER1L4		REPIN1
PRR18			CRNDE	TUBG1					IQCA1				DCAF11					PLK3	CHL1			APOBEC3G		RPS10
ARFGEF3			NAE1	NNMT					CCDC13				RPS8					ATP2B1-AS1	ACSS3			ARFGAP3		UBC
NPC1			GNG5	SDHAF3					C6orf52				S100A9					MOG	TLK1			MPZL2		RPL7
LITAF			SIAE	BSG					PRDX6				JAG1					SYK	PDLIM3			MAPK13		EIF3D
HPN-AS1			RPL39	HAUS7					STPG1				IPO4					NCKAP1L	CD9			TOR3A		LAPTM5
HIP1R			NRN1	TRAF3IP2					LZTFL1				FMO6P					SELPLG	PRKAA1			GPC3		TTC24
S100A1			NUTF2	SPRY4					SCCPDH				CABYR					HPSE	GGCT			GYPC		EDEM1
ZNF536			ARMCX6	C19orf48					CRB1				POU2AF1					PDGFB	SLC16A1			RPL10A		NUDT22
AATK			MPLKIP	LDHA					COL21A1				RNF31					NEU1	UQCRFS1			SLC2A1		STAP1
VAMP3			COX4I1	CHN1					C10orf107				ARHGDIB					H3F3B	SLC20A2			CRELD2		RPS21
ZCCHC24			PIR	C21orf62					C11orf63				TPT1					DDX60L	CPEB4			CCDC186		SEPT9
MAP7D1			TMEM2	CHCHD2					SLC41A1				BATF					MAG	CHD6			IL2RG		PLP2
CHADL			HCCS	COPS6					RPGR				CREG1					TNFSF10	DIO2			TAPBPL		HSP90B1
ATG4C			ATP6AP1	FIBIN					RABL2A				TPD52L1					TLR1	AKAP7			TCF3		ATF5
LAYN			RIDA	ENO1					ACYP1				LSP1					P2RX4	RACK1			RHOH		SNHG8
UNC5B			SYF2	CARHSP1					IQGAP2				ERO1A					STOM	MLF2			GMFG		GLT1D1
KCNK1			VEGFA	CITED1					IGFBP5				NOTCH3					MAFF	MRPS26			PET100		XAF1
GABARAP			SLC3A2	CRAT					NSMF				DUSP4					MAL	TSPAN13			ALDH1A1		USP24
PAPSS1			RGS16	FAM122B					ACAA2				FBXO27					MAF	SEPT9			DDIT4		ITGA4
TULP4			ZFAND2A	CD151					PSMB8-AS1				RPL7A					JUN	RNF40			MRPL53		RNF149
MAGEH1			NLGN4X	POP7					AMOTL1				ITGAL					PLCB2	LGALS3			PCED1B-AS1		BTK
ENPP6			TLK1	TMSB4X					REEP2				CSTB					ETS2	APC			CTSC		LAP3
DNM3			RSPRY1	MED27					UQCRB				FOXE1					SUSD6	RPL23A			RPL9		SLC25A28
LMF1			PSMD10	LOC100129034					LY6H				TAP2					WSB1				YPEL5		PSD4
PDE1C			TXN	SEZ6					CROCC				NDRG1					SERTAD1				LINC01474		EMB
ARAP2			PSMB1	RHOJ					CENPF				ATP11B					IRAK2				LCN2		CBX4
ATP5I			NKAPL	NRN1					AK9				IFIT1					IFITM2				RPL29		TYMP
PIEZO2			PNMA2	TIMELESS					DNAH11				DDX21					VAMP8				LYPD3		IL16
TMCC2			TRAF4	LOC645166					MAP3K7CL				UBAP2					SMAP2				CD8A		GPX1
CDR2L			RGS20	PARPBP					TOMM7				SYNE4					IER5				TRIB1		SRSF7
SPG20			CLIP2	NEIL3					RFX2				LCP1					PARP9				SEC61A1		PRPF38B
PHYHIPL			EIF1AY	TRIM24					C10orf105				UQCR10					IL18				FMO6P		ARPC3
ATOX1			MRPL28	GRIK3					BEST4				MT1X					NR4A3				NCEH1		PTCRA
FRYL			HMGCL	PDHA1					CENPS				CXCR6					ADORA3				RNF213		CHD2
MTMR10			YWHAE	HIRIP3					NUSAP1				CBLC					DHRS3				ME1		PIK3CG
MGST3			SPRY4	ZYX					RPL26L1				SNRPD3					GNB4				ARF4		PLSCR1
ENOPH1			TMEM132A	ARPC1A					WDR66				EMP2					MPEG1				ZNF593		PTPN1
NXPE3			EMC8	DEK					ATP2B4				LYPD3					EDN1				RGS2		NADK
LDLRAP1			MT1M	METTL7B					EPHX2				STOML2					STAT2				MAP4K1		KYNU
RTFDC1			WWTR1	PLK4					MYO10				RPL29					PECAM1				PI3		MAP2K3
DNAH17			RGS12	HOXB3					ENAH				PTPN22					SLA				CASC8		GPX2
HOXD1			VWA5A	NETO2					MT1E				CT83					PLA2G15				WARS		IGLL5
LPGAT1			NSMCE1	NUDCD2					ARHGAP18				ERMP1					SSH1				DTNB		ACTR2
SHISA4			DCAF13	SLIRP					CDKN1A				RPS2					FERMT3				TCN2		MGAT1
PRUNE2			MVD	COQ9					LINC01114				EIF3H					MYOF				OPTN		CERS6
NDUFAF3			MAN1B1	MYH10					CFI				CD6					IFI35				TM9SF1		FAM96A
NKAIN2			SORBS1	CHID1					SAXO2				HSH2D					POLD4				RAB11FIP1		EIF3E
MRFAP1			TLE1	SOX9					RGS22				TPST2					PLEKHO1				HSPA1A		GNL3
PDK4				C21orf58					IFT88				ACTR3					SIRPA				CNN2		PPP6R1
NIPA1				NDUFA4					DUSP14				C1R					CTSD				FOSL1		JAK3
ADD3				PNMA2					ATP5F1				MYL12B					ATF4				RPL6		AKR1C2
DCTN1				PDAP1					TTC12				CHST2									CEP128		CD300A
PAQR6				FXYD5					HIST1H4C				MYH14									COMMD3		BST2
GALNT15				SLC1A2					SURF2				RPL35									OGT		EFHD2
FDFT1				BRCA1					LRRC71				HMGA1									S100A6		SELENOS
MOSPD2				HOXB2					CYR61				ZNF585A									P4HB		SPPL2A
LDLRAD4				PDPN					NDUFC1				RPL15									SPINT1		MARCH1
CCP110				SSBP1					C8orf34				SP100									RGS1		CXorf40A
TMBIM1				PRCP					MDM2				LAT									TES		SHD
CTNNA1				BOLA3					HMGB2				SCNN1A									EEF1A1		LOC102724297
CCSER2				CSE1L					GNG12				FAM83H-AS1									TRABD		KRT8
RASSF2				DCLK2					RND2													SERPINB5		RAP2B
EIF1				HAUS1					MRPS33													NDUFB11		CST3
ITPK1				HLA-H					IARS2													LOC102723766		C15orf39
PYCR2				CENPX					LINC01138													RPL15		HIST1H2BK
GJC2				GLO1					KATNB1													SIGIRR		PIK3CD
PREX1				BLM					LRRC34													TGM2		EEF1B2
ZNF708				POLE3					MRPL20													NR4A1		SLC37A1
EGLN3				RFC4					EXOC5													PSMD8		RPL13AP5
FAM222A				ELOB					ODF2L													FAM83B		IGF2R
RBX1				DPY19L1					SOX2													SQRDL		YWHAZ
FAR1				CCNF					IGFBPL1													LSR		PPP1R9B
MIGA1				CDK5RAP2					ITGB8													CMTM7		SLC12A7
COX5B				KCNF1					IQUB													RPS3		HCLS1
CYTH1				NAA10					MAPK10													JTB		INTS6
HIGD1A				CASP3					CADM1													CD55		SPCS1
MAP4K5				JAM2					ZNF3													FAM214A		TGFBR2
ACYP2				EFEMP2					ID4													IER3IP1		SSR4
MID1IP1				MIS18BP1					ZMYND12													RALGPS2		CYTIP
LMBRD1				UBE2S					CFAP57													SP100		GLTSCR2
SMIM5				IGFBP3					LCA5L													GNL3		CCDC88B
SGMS2				POLR2L					PRSS12													RPL22		CTSB
HHIP				TTYH3																		RAB30		MVP
MYO1D				ZWILCH																		LMAN2		CCDC88A
SCOC				HINT1																		ERGIC3		ARHGAP27
KCNH8				MAGOHB																		CDH1		COBLL1
AGTPBP1				COMMD4																		CHCHD10		MEF2C
COMT				DDOST																		PCGF5		C3orf58
GAL3ST1				CBX5																		PTPN2		ICAM1
PLPPR1				TRAF4																		RPL11		PTPN6
SEMA6A				PSMB9																		ITGA6		IFNAR2
HBS1L				STAG3L4																		DEDD2		KRT6A
FNBP1				FEN1																		CASP10		SH2D3C
SLC35A5				GNG5																		SAMD9L		ABCA7
HEBP1				MGME1																		OSTC		TCIRG1
IDI1				CST3																		BAG2		SELPLG
SKP1				NUCB2																		LARP1B		EIF3L
DLG1				PPP1R1C																		REEP5		RPS5
CA14				HAUS8																		COX7A2
MFSD6				PDK3																		MKNK2
SSNA1				NLGN4X																		HLA-E
CYB5R3				WSCD1																		ANXA2
TPRN				OLFM1																		CXCL10
CYP2J2				ACSBG1																		CHID1
ACSL1				BLVRA																		LY9
PPFIA2				MCM7																		SLC17A9
ST3GAL4				CBR3																		RPS15
ELOVL5				MID1																		ABCC1
STRN				SGCB																		STOM
APP				EXTL3																		CPA3
SQSTM1				PJA1																		TPSAB1
RFTN2				PLOD1																		AVPI1
SYPL1				STMN3																		ALG5
DOCK9				CHL1																		TXNIP
ATL1				CDK6																		POU2F2
EID1				MEOX2																		TUBA4A
TMEM87A				BRD7																		SRGN
CLCN4				FAM84A																		COBLL1
FAM177A1				KBTBD2																		PLCG2
USH1C				NRCAM																		ETV7
ANAPC5				C8orf33																		ANAPC16
FAM134B				CHI3L1																		CASP4
WRB				FERMT2																		C4orf3
DNER				TSR2																		YDJC
MAPT				NLGN3																		HLA-DRB5
ZNF488				ATP6AP2																		SYTL1
PLEKHA1				AQP4																		CD59
MRPL43				CEP112																		SLC38A1
RABAC1				HSDL2																		NEXN
KIF5C				PRMT1																		PNOC
CPPED1				BCHE																		ERGIC2
LINC00987				POLR3K																		C5orf56
TJAP1				PAFAH1B3																		IL15RA
SLC6A1				SRPX																		MAPKAPK2
MEGF9				GPC1																		POLR2H
CERS4				SNRPE																		RPS3A
DYNC1I1				MSRB1																		STEAP1
GSTO1				POC1A																		C12orf45
YPEL2				COX20																		TSC22D3
ZDHHC20				PSMB7																		GSTK1
RNF141				TIMM10																		KRT10
RALGDS				BRCA2																		MTDH
PDE8A				NDUFB10																		PPP1R15A
IFIT2				SPRY2																		CUTA
TM7SF2				G2E3																		POLR2L
SH3GLB2				CLU																		HIST1H2BK
AKAP6				FUNDC1																		SERPINB3
MRPL48				SNRPC																		P2RX1
PRKCQ-AS1				UBE2I																		DUSP23
NRBP2				SET																		ECH1
DBNDD2				PPP5C																		CLPTM1L
FSCN1				IQGAP3																		ACAP1
ABHD17B				DIRAS2																		EXOSC1
CCDC88A				KCNIP1																		LAP3
RUFY3				MLC1																		IFIT1
TMEM189				SFXN5																		EVI2B
ABHD6				MKKS																		SAT1
MAP1B				SNRPB																		DANCR
C10orf128				TMEM237																		EXT1
ADCY5				PTMS																		MUC1
SREBF1				ARC																		USO1
MEGF10				PBDC1																		CD74
SPECC1				ZNF771																		SMCHD1
ARPC5				SNN																		ATP1B3
DOCK10				POLR2D																		EIF1
CTTN				MRPS11																		TAP2
C1orf43				GS1-124K5.4																		RPS9
PLCL1				PKIB																		GRK6
CTNNA3				PSMB3																		NOTCH3
CD47				KIF18B																		SIL1
PLIN3				HN1																		NDUFA1
PEPD				RFC5																		NANS
NTM-AS1				NUBP2																		APOBEC3C
MPP2				GADD45A																		RASSF5
				LYPD1																		GZMK
				BTG3																		RPS4X
				APTR																		GAS6
				GPM6A																		CFLAR
				ARL4A																		ANKRD12
				TEAD1																		ERO1A
				NUTF2																		RPL4
				SEPT9																		ABHD14B
				PSMD14																		MGAT1
				SAPCD2																		PTK2B
				GSTM3																		LINC02067
				PCDH19																		EEF1G
				PSMG3																		FAM30A
				STIP1																		SCNN1A
				PRPS1																		SP140
				RNPS1																		ANXA11
				HAT1																		RPP25L
				GNA12																		RMRP
				AES																		SAR1A
				NDUFA7																		RN7SL1
				FGFR1																		ITGB7
				LRRC8A																		FBXO18
				CDCA4																		MAN2B1
				TMEM158																		ARHGDIB
				WEE1																		MCEE
				CKB																		NET1
				ZBTB8OS																		LIN9
				ABCD3																		TTC28-AS1
				SLC35F1																		FUT8
				ABHD3																		SNHG25
				CX3CL1																		OCIAD2
				RBMX2																		HSPA5
				REEP4																		CD69
				PPIH																		FAM117A
				CCT6A																		BCL2L2
				C1orf21																		TOP1
				UGP2																		TSPO
				ARHGEF26																		ATP5L
				SALL1																		RHOV
				COL6A1																		PCK2
				SUV39H1																		MYC
				ITGAE																		ITPR3
				PSMC2																		SPATS2
				ROBO2																		CAV1
				LOC105375304																		TOMM5
				NEMP1																		MCL1
				ALDOA																		SERPINB1
				DCXR
				GPR37L1
				MTHFD1
				HCCS
				APOPT1
				ITGB8
				HLA-A
				FXYD6
				PSMD7
				RPL26L1
				ERRFI1
				EMC9
				FKBP3
				DHRS7B
				CEP70
				GAREM2
				NUP37
				UTP4
				CLDN12
				PHPT1
				SMARCA1
				MRPL28
				SKA1
				SLC25A25
				FARSB
				CLIC4
				COX16
				SNHG9
				LSM8
				RDX
				RAD51C
				ADAM19
				CEP41
				CCT7
				BRCC3
				CDKN2A
				SLC16A1
				CDK16
				BMP7
				ZNF714
				CENPO
				ACKR3
				LMO4
				TMEM208
				JAG1
				ARL2BP
				MT1L
				LAS1L
				FANCD2
				MRC2
				NDUFS6
				ISCA2
				LDHB
				SLC4A4
				TSPAN3
				PDCD5
				CDK2
				PMPCA
				EN1
				FAM111A
				NFYB
				EIF4H
				SCML1
				UQCC3
				CETN2
				HS2ST1
				TGIF1
				CENPA
				EBP
				ETV5
				MRPS17
				TMEM161B-AS1
				RFWD3
				BPGM
				MRPS18C
				MCM4
				UXT
				ESPL1
				SDC3
				CD63
				DIRAS3
				BBS2
				CLUAP1
				SPRY1
				TMEM11
				CASP2
				BCL7C
				CENPJ
				MRTO4
				SF3B3
				TPI1
				GBAS
				CDC7
				LAPTM4A
				G3BP1
				ADGRB1
				AK4
				RPS15
				NDUFA8
				LOC100506844
				EXT2
				ENKUR
				DSN1
				AGPAT5
				PPP2R5C
				TRAPPC5
				AAAS
				SUB1
				NRM
				ACOT7
				TMEM9
				BABAM1
				RYR3
				CSPG4
				RFX4
				ZFYVE21
				HSPB11
				FAM83D
				ANLN
				PTP4A3
				PSMB6
				COMMD10
				TMEM60
				ECI2
				USP1
				HNRNPA1P10
				YES1
				FDPS
				PSMD9
				SRP9
				KYAT3
				NDUFA13
				DKK3
				HTATSF1
				KLHL7
				DGUOK
				C16orf91
				ASAP2
				RPA1
				DNMT1
				NMB
				CAPZA2
				PSMC1
				MSI2
				CDC26
				TMEM97
				EIF4E
				BCAP29
				WIPF3
				PSMB8
				SYCE1L
				AIFM1
				TSPAN12
				TAF12
				ANXA1
				ADCY1
				TDP1
				BAZ1B
				DENND2A
				FSTL1
				RSPRY1
				NDUFS8
				ARSJ
				OSTC
				AK6
				MPHOSPH6
				MYEF2
				MEA1
				SZRD1
				LINC01351
				MT1E
				MORF4L2
				GAPDH
				VDAC3
				CYTOR
				MRPL50
				UBE2A
				RHOBTB3
				HDAC8
				KIF21A
				RAB4A
				AHCYL2
				DTNA
				S100A13
				TOR1A
				SNRPF
				CCDC15
				RPGRIP1L
				GATM
				DCAF13
				HMGN5
				RAB34
				NIF3L1
				DHRS4
				PSMD8
				BCAP31
				SCG2
				CIT
				ABCD4
				OBSL1
				CLIC1
				ARL6IP6
				NDUFAB1
				C7orf49
				TCF12
				HIST1H2AM
				MRM2
				PHLDA2
				SOX2
				MRPL35
				NEDD1
				ODC1
				ATP13A4
				TUFM
				NDC1
				KDELR2
				RPS27L
				GCSH
				WBSCR22
				FBXW2
				LMNB1
				DNAAF5
				E2F7
				PSME2
				GNG12
				TOMM7
				ACYP1
				ACTL6A
				GNA11
				CDK11B
				DOLK
				BRD8
				LFNG
				ZNF436-AS1
				SCRN1
				KNOP1
				FAM234A
				RNF157
				CCND2
				SARNP
				RNF26
				NUP107
				PSMD10
				IFT52
				JPX
				CKLF
				STAG2
				SELENON
				CSRP2
				SSRP1
				UBE2J2
				BCL2L12
				GOLM1
				FIBP
				PARP2
				C18orf54
				C1orf123
				BUB3
				BLOC1S1
				IDH3G
				UMPS
				SUCLA2
				CEP152
				C12orf65
				STARD3NL
				PSMB5
				SUGP2
				LOC100507507
				ADAM9
				NCAPD3
				PIGQ
				RABEPK
				SNX5
				RIDA
				ASNA1
				FAM104B
				POLDIP2
				MRPL4
				RER1
				SLC31A1
				PRADC1
				ROMO1
				COPS4
				NAV2
				ABCB7
				UPF3B
				SLC1A3
				FAM46A
				IFT81
				FAM199X
				UBR7
				NCKAP1
				LHFP
				PDGFRL
				MALSU1
				CDK14
				STMN1
				SIVA1
				LINC00998
				CCT5
				POLA1
				EXOSC10
				TEX30
				DLD
				MRPL52
				GINS3
				FBLN1
				TJP1
				TBCA
				RSRC1
				MRPL13
				RTKN2
				TMEM209
				CCT2
				SOGA1
				PARVA
				AAMDC
				TP53I13

## Sheet: Clustered marker genes in Fig4F
#Clustered marker genes in Figure 4F
GeneGroup1	GeneGroup2
CNR1	CDKN1A
CHRNA1	STK38
POSTN	BRPF3
DSEL	SRPK1
CPVL	ZFAND3
CPE	KCTD20
BEST3	MTCH1
NOS2	FKBP5
CDH6	GLO1
SPRY1	CMTR1
ELOVL2	C6orf89
SMYD2	RNF8
SFRP4	CCDC167
RTN1	PPIL1
GPR37	DSTYK
CPNE4	RBBP5
CDH5	SNRPE
COL5A2	PPP1R15B
CHST8	ZC3H11A
FAM196A	MDM4
GABBR2	ETNK2
FMOD	NFASC
KIF21A	TMEM81
NT5E	OLFM1
NPNT	MEG3
PIPOX	RHOB
AKAP7	EMP1
FAT3	IER2
AK4	EGR1
WSCD1	JUNB
PNMA2	NPTX2
CRISPLD2	RPH3A
CSPG4	LGR6
CD82	LINC01116
PTGS1	KCND2
GPRC5C	KCNIP1
COL27A1	SEZ6
CDC42EP4	CADM1
TMEM178A	GLCCI1
CORO2B	CHN1
GAS1	RAPGEF5
FABP7	PDGFRL
MDK	IDH1
ATP6V0E2	PLEKHA6
FXYD6	GOLT1A
CBR1	ATP1B1
AIF1L	CRYM
EPN2	CYSTM1
HEY1	NTRK2
CNOT2	HES1
SSR3	KCNE4
BID	SMOX
TSPAN5	ITM2C
BEX2	MAPK14
BEX1	AGT
FNBP4	SOX13
FAM127B	ZBED6
USP8	SPDL1
ASPH	KIF22
GRN	H2AFZ
PLD3	CDC20
EIF4A3	MCM5
ABHD14A	MCM4
EFEMP2	CBX5
PMP22	DEK
RARRES2	GMNN
PLIN2	TUBG1
TOX	C19orf48
GRID2	C6orf15
STAC	GGCT
TPCN1	CSTF3
ADGRL2	WASHC4
PDE7B	MYL6B
PRDX1	LOC105372493
GPR12	GRB14
MEOX2-AS1	SNRPA
RGS3	DCXR
LRP1	HINT2
P4HB	METTL23
CLDN5	OTUD6B-AS1
DPP4	NAA20
PDGFD	PPIC
TRPM3	MRPL36
NEUROD1	SDHA
HSPB6	GNG5
ANKRD35	CD99
ASIC4	NDUFA2
HIST1H4J	COX7C
WDR45	NDUFB10
CDO1	C1orf61
FCGRT	CKB
FAM129A	MZT2B
DMD	NDUFS4
LAMA2	NDUFS6
CAMK2B	STAG3L4
CSTB	FAM96A
CCDC102B	PRR13
SYNM	JMJD6
ARHGAP18	ZC3H8
CFH	WDR33
ADSL	ADI1
G6PC3	UPF2
CCDC91	PURA
ATP6V1E1	HIPK2
SLC25A11	BAZ2B
MEOX2	CUL5
ANXA2	ADCY1
SLC4A8	DHX36
ZYX	ANKRD17
CD151	ZNF655
PRDX6	SNRNP27
TIMP1	AHCYL2
METTL7B	HS6ST1
SUCLG2	PCBP1
SLC39A3	CELF1
COPS4	PUM2
C1orf122	CIR1
GNG11	EN1
DPP7	PIK3R1
GOLIM4	SP110
SPECC1	GLIPR2
PIH1D1	NR2F1
PXMP4	KIF5C
SOGA1	CHST10
FAM126A	JAKMIP2
GRIK1	ZNF528-AS1
SLAIN1	DDX18
FRG1BP	MAP2
TIMM44	MT1F
GLOD4	ZFP36L1
FLJ46906	ZFAND5
CREM	FN1
NDUFAF3	SULF2
ALG8	AFF3
DNPH1	CWC22
GAS7	RTN4
NELFCD	NFAT5
C19orf60	HOTAIRM1
TMEM203	GLUD1
S100A6	CRIM1
IGFBP3	LIFR
SNRPB2	CPEB4
FEZ1	HADHA
QDPR	ASAP2
FAIM2	HNRNPUL2
LRRN2	CHPF
SUMO3	CPNE5
APEH	FBXO45
BBOX1	FAM127A
UTP18	GNG7
NPAS3	PREX1
CAMK2D	METRN
ARHGEF26	SDC3
IGFBP5	IFI16
EPAS1	C2orf68
IL1RAP	DAAM1
NNMT	SCARA3
RCAN1	BRD8
RAB3IP	MEIS1
PDPN	NTNG1
SPARCL1	SOX11
EFEMP1	SOX4
CRYAB	GCC2
FZD3	MAST4
TNKS	STK17B
CLIC4	MOB3B
ECE1	TXNIP
ZNF326	RBP1
SACS	SCN3A
BCAT1	LMO4
FABP5	RAMP1
KCNMB4	PDZD2
RASGRP1	TMEM161B-AS1
PLS3	AFAP1L1
LAMA5	SEC14L1
NPTX1	RHOBTB3
JMJD1C	MYO10
MCPH1	ANXA2R
KHDRBS3	LAPTM4B
DOK5	REV3L
PDGFA	LHFPL3
TPD52	DPYSL3
WIPF3	RGS16
COLGALT2	ANGPTL2
KLHDC8A	SPON1
TCEAL8	PDGFRA
SRPX	PCOLCE
DPY19L3	MGST1
TAOK3	GPSM2
UBE2H	AFF1
RHOU	SNX10
HOPX	NNT
MT1E	HOXB3
GRIA2	MAPK4
EDNRB	KCNJ16
GATM	PHYHIPL
AQP4	SKAP2
SNHG25	NUDT11
ATP1A2	C14orf132
PEBP1	SNHG20
MT3	HOXB2
COMT	MARCH3
CST3	PRKX
CLU	SOX2-OT
MYBPC1	PDLIM3
NLGN3	LINC00461
LRRN3	ANKRA2
AP2A2	IK
LTBP3	ORMDL1
STK39	MIAT
NFIX	RASD1
ACSS3	GJA1
RASA3	MAP1B
ZFHX4	RNF19A
HSD17B12	ANKIB1
EXTL3	ITGAV
NUP214	UBL3
SLC22A17	AHCYL1
TMEM106B	NCAN
MMP2	NTM
CDK2AP1	RYR3
PDLIM5	TPM1
SRSF6	A1BG
PDE4D	MGST3
COL9A3	ADD3
ARX	PIK3C2B
GOLGA8B	SEZ6L2
TRIM22	PIM1
SERINC2	COL14A1
SGK1	APC
TMEM132B	SORL1
UG0898H09	TMEM132C
POMGNT1	DUSP1
FAM49A	ATAD2B
ADCYAP1R1	ZSWIM6
RNA28S5	PPARD
TAAR3	TBC1D22B
MLC1	ALCAM
UPF3A	PAIP2
TACC2	TSPAN12
CHKA	EGFR
DPYSL2	GRIK3
NRCAM	SLC39A1
RHOJ	QPRT
WDR91	ABRACL
MTHFD2	SPTBN1
ABCA1	ATP2B4
PPP1R9A	PXDN
PTPN12	ITGA6
GRIA4	CTNNA1
TENM1	SCG3
MAGED2	SEMA5A
GRIA3	ZNF76
DGKG	ITSN2
ATP13A4	SAYSD1
LHFP	ADAM22
RBM6	SSBP2
RASSF2	ARHGAP26
FSCN1	RAD18
TRIB2	XYLT1
ACSL3	FANCE
GTF2F1	ST8SIA5
DPYSL5	TLE4
P2RY1	C12orf45
ANKRD11	ACP1
RTF1	DNAJA1
ANKRD36C	UGP2
SUGP2	SMAD5
APOLD1	NR3C1
PSRC1	BMP7
TUBA1C	UBE2D2
IFT43	SLC35A4
LIMCH1	TAF9
TEAD1	PPP1CC
SETD2	CASK
PIGT	ATP2A2
AP1G1	PCBP2
SAMD9L	SCG2
IFI6	GAP43
HLA-E	ID2
	NRN1
	S100A10
	CAMK2N1
	SLC2A3
	MYO1B
	VOPP1
	MRPS17
	TMSB10
	GNAS
	S100A11
	HSPA9
	CAPN5
	LSAMP
	FOXO1
	FAM46A
	RNF40
	SEPT9
	RORB

## Sheet: Clustered marker genes in Fig5F
#Clustered marker genes in Figure 5F
GeneGroup1	GeneGroup2	GeneGroup3
ETFB	COA6	CENPF
METRN	S100A13	PRC1
NDRG2	ATP1B1	NUSAP1
TTYH1	REEP5	APOLD1
TSC22D4	PPP1R10	SMC4
QKI	NDUFS3	BRD8
GPM6B	CDC42	HP1BP3
CD63	HHLA3	MZT1
MEST	AURKAIP1	MFAP4
SERPINE2	GUK1	NMU
FABP5	PMVK	LOC643201
GOLIM4	WDR34	ANP32E
RAC1	AKR7A2	UBE2T
IGFBP5	CAPG	HMGN2
NDUFA3	MT2A	STMN1
FRZB	HSPB1	HMGB2
HADHB	SEPT11	NCAPG
MPDZ	UPF3B	CYB5D2
TMED10	ZRANB2	LGALS1
DAG1	MPC2	COX20
PTTG1IP	MEAF6	TMEM161B-AS1
APLP2	DNAJC8	OCIAD2
CALR	DPY30	MYBPHL
LGALS3BP	C9orf72	NUPR1
GRN	DYNLT1	LINC01158
RRBP1	MRPS21	LAPTM4A
SAT1	PRKRA	PBX1
ZFP36L1	ENSA	LMO3
FOS	SNAPIN	NFIA
JUNB	MRPL9	FBLN1
SOX2	DHRS3	TAC3
PDPN	PTPRF	CD24
CAST	VOPP1	KLHDC8A
IGFBP2	TCTEX1D2	IFI44
TMEM123	PSRC1	TMEM176B
JAM2	LMNA	CADM1
MYL12A	TAGLN2	PLEKHA5
CARD19	PSMB8-AS1	DAAM1
TPST1	PSMB8	BEX5
DECR1	PSMB9	FAF1
COX14	HLA-B	IGSF9
CD59	HLA-A	NDUFA4L2
RALA	HIPK1	CNTNAP2
MRPL40	CLSTN1	C1QTNF3
EPN2	PRDX6	NHLH1
ITGB8	DDB1	MYT1L
PON2	CSTB	SEZ6L2
HSPE1	NME3	CELF4
NDUFA13	F11R	LOC102723471
CBR1	PGAM2	RPH3A
SRI	RARRES3	BLK
S100B	CYSTM1	ADCYAP1
C19orf70	GJA1	CPLX3
RABAC1	PLA2G16	CHGB
TSPAN6	S100A16	PIDD1
SELENOW	MT1X	TUFT1
MAGED1	MT1E	ATP6V0B
ZEB1	MACF1	ZNF704
BAALC	EXOC5	DCX
NTM	FZD3	EPB41
RAB31	C14orf132	INSM1
HIP1	SIPA1L1	CNTN2
SCD5	CCDC191	DUSP26
CCND2	WDR60	NHLH2
CCND1	HSPH1	CALB2
ANGPTL2	KIFAP3	GNG3
LHFPL3	RUVBL1	SCGB1D2
PLLP	B9D1	ANK3
COL20A1	TCTN1	CRABP1
FAM3C	EFCAB2	TTR
SCN3A	AGTRAP	LOC100506700
TRIB2	GALNS	DIO2
HAPLN1	CCDC39	CNR1
WSCD1	GABRG1	KCNQ1-AS1
MOXD1	OSCP1	KRT19
ZCCHC24	DNAL1	MAP7D2
TIMP4	HNRNPF	ATF5
ADGRL3	TEX9	SPINT2
GRID2	PALMD	TGFBI
LINC01116	GON7	FOXG1
SLC44A2	SERTAD4-AS1	LINC01551
C1QL1	FSD1L	POU3F3
LRP1	ZNF436-AS1	TCF4
ABCA1	RGS22	FNBP1L
ARID5B	BAALC-AS1	MTUS1
VMP1	RFX2	ZC2HC1A
RTN4	PFKFB2	RND3
SLAIN1	C14orf79	MAP1B
PLAT	TSNAXIP1	LYST
CREB5	C20orf96	ZBTB18
PTPN13	TEKT2	GSE1
TJP1	TCTN2	ZBTB20
NRCAM	DNAH6	KIAA0907
TIMP2	STPG1	PLEKHA6
WLS	NSMF	KALRN
AEBP1	KCNN3	ERICH1
WWTR1	CYB5R1	LGALS3
RCAN1	SCN4B	MDK
ZFP36L2	CCDC173	LY6E
ERBIN	NAXE	TP73
LAMP1	CBY1	PERP
A2M	WDR54	CDKN1A
FN1	ALDH9A1	KLF10
COL1A2	PTPRN2	ANKRD65
COL18A1	CRIP2	CSRP1
RNF13	ABHD14A	CROCCP2
SOX2-OT	CRB1	RTN3
ARL5A	SPACA9	NDUFS5
NCAM2	SCCPDH	CROCC
EDNRB	TMEM107	MAP1LC3A
FKBP9	TSTD1	SYTL1
SSFA2	CCDC74A	EMX2
RPS28	NUDC	ACOT7
ATF7IP	CCDC74B	SGIP1
SCD	NNAT	CIPC
PTK2	SPAG16	JUN
HOOK3	MGST3	TUBB3
CDV3	EZR	TPM3
TM9SF3	ARHGAP18	BSDC1
PIK3R1	TMX4	ECE1
EMC10	IFT81	CDK11A
CMTM6	CEP19	SYF2
LRP6	ZBED5-AS1	TCEAL2
IMPAD1	KLHDC9	HAX1
MARCKS	CCP110	GNG4
RHOQ	CDO1	ENO2
CTSC	STON2	LOC105376805
EFNA1	LINC00467	TPR
LAMA4	MNS1	PRPF3
DOCK10	C21orf59	COPA
CPM	TUBB4B	VPS45
NXPH1	PKIG	SLFN13
SNTG1	IFT43	E2F7
CALU	RPGRIP1L	MUTYH
CLDND1	MYO10	SSX2IP
PPFIBP1	FABP7	PAX6
GPC6	ABAT	BCAS2
TMEM106B	DNPH1	GTF2B
ARMCX3	RAMP1	SMYD3
WSB1	FAM229B	FUBP1
AASS	NES	RGS16
PMP22	EVI5	HERPUD1
ACTR3	GNG12	UTP11
LAPTM4B	MAOB	AHCTF1
PCDH7	TRIL	UCHL5
CRISPLD1	PLEKHA4	METTL18
GM2A	TIMP1	USP48
TFPT	COL6A1	TRAPPC3
TWF1	IFITM3	CACYBP
FAT1	GPC1	SYT1
KAT2B	ATP1B2	IGFBPL1
NUCB1	SPARC	ELAVL4
IDH1	ITM2C	STMN2
TSPAN12	C1R	NEUROD1
TMBIM6	GFAP	NPPA
TP53I3	CD99	MLLT11
SLC11A2	ISG15	SCG3
SEPT8	IFI44L	MEG3
ASAH1	IFI6	SNAP25
SDC3	MX1	STMN4
SPTLC2	XAF1	C12orf65
CADM4	VAMP5	SMC3
FAM20C	ANXA2	USP1
CAPN5	CLU	SLBP
FAM120A	CNN3	PCNA
PCDH9	S100A11	FAM111B
LIFR	S100A10	HSPB11
CLIP2	CHI3L1	ACYP1
SCN1A	MAP3K7CL	MAD2L2
HTRA1	CARD16	H2AFY
RAB21	CP	SRSF10
ALDH6A1	CFB	RPA2
MAGT1	CFI
SEPT2	SERPING1
PTOV1	CD74
RFTN2	C21orf62
GLIPR2	IGFBP7-AS1
IL6ST	HES1
PRKCA	GBP1
KIF21A	MGST1
OSBPL8	AQP4
AP2B1	BST2
CCDC88A	SYNE1
NFE2L2	SLC1A3
TWISTNB	NTRK2
ARHGAP5	DDAH1
CLTC	FHL1
SBDS	PLTP
SFT2D1	PACRG
PCDH10	DNAH7
DMD	NEK11
SYNCRIP	IGFBP7
NBN	SPAG1
UBL3	EFEMP1
TP53TG1	AGT
PSAT1	BBOX1
PHLDB1	HLA-E
SMARCA4	AK1
AAMDC	C9orf24
MEF2C	FAM183A
BZW1	C1orf194
NAP1L1	CFAP53
DCAF7	DYNLRB2
MLEC	CCDC146
MRPL16	MORN5
PCM1	RSPH1
CALM3	C11orf88
MRPS5	PIFO
ANP32B	CFAP126
TOMM5	TCTEX1D1
CENPJ	ZMYND10
SAE1	SPATA17
DDX39A	TPPP3
C19orf48	CAPS
POLR3K	CETN2
RNASEH2A	DNALI1
EIF4EBP1	ANXA1
ITGB1	IFI27
ENOPH1	CRIP1
PGRMC1	RIBC1
EEF1B2	BBOF1
TPM4	LRRC6
HMGA1	KIF27
ANKRD10	SMIM5
VKORC1	PIH1D2
ARL2	EFCAB1
DNMT1	TMEM231
GGCT	CFAP54
ZNF528-AS1	FOXJ1
ARRDC3	FAM179A
SOX4	SLC47A2
RBPJ	SPEF2
COL11A1	WDR66
GRIA2	DTHD1
DHRS7	MAATS1
GNG2	CFAP161
NDUFAF2	LOC100506990
MYDGF	DRC7
EIF5B	RSPH9
PDCD5	TMEM67
NDUFA7	CFAP100
CD320	SPAG17
CNPY2	C1orf158
REEP3	VWA3A
TBCB	PPP1R32
RAD23A	DNAH9
PSMD8	EFHC2
BABAM1	TEKT1
TRAPPC5	PRDX5
A1BG	ANKRD66
C19orf60	EFCAB10
LONP1	DNAH12
RAB8A	TTC26
RPL22L1	IFT46
TMEM160	LRRC46
NUP62	FAM216B
CPXM1	DYDC2
GORASP2	ANKRD18CP
SMIM7	C15orf65
NOSIP	C5orf49
MRPS12	CCDC103
TMEM167A	MDH1B
FAM127A	LRRC23
MRPS18A	IQCD
TSC22D1	MORN3
TIMM50	CCDC40
BCKDHA	TTC25
ING3	WDR38
PET100	UBXN11
RDH11	NME5
ERGIC2	WDR63
NDUFA11	C7orf57
TECR	PPIL6
COPE	LRRIQ1
PPP2R1A	PPP1R42
BSG	CFAP206
ELOF1	CCDC170
PLD3	CCDC153
RHOA	C11orf70
GADD45GIP1	GMPR
UQCRFS1	FAM92B
POLR2F	ODF3B
ATOX1	TMEM190
NDUFAF8	DRC3
TCF12	CCDC65
PHB	CFAP77
SAT2	RSPH4A
PRAF2	ROPN1L
MAGED2	CFAP221
ARL4A	CCDC113
PPT1	WDR78
OST4	ENKUR
CCDC124	CASC1
PRMT1	ZBBX
NME1	SPA17
ASNA1	C9orf116
MRPL28	C6orf118
HSD17B12	LOC102725191
SLC35B1	CFAP52
STARD3NL	SPAG8
SELENOT	HYDIN
ANXA5	IQCG
LAMP2	C1orf141
TRAM1	DRC1
FEZ1	FAM81B
RBM42	SAMD15
PGLS	RIIAD1
MCRIP1	FOLR1
PEMT	LOC388780
TRIM28	FHAD1
KDELR1	MOK
RNF130	PPP4R3A
PLEKHB2	LRTOMT
SPTSSA	KIF9
RSU1	CEP126
RAB9A	IFT57
RAB7A	MLF1
KDELR2	CCDC181
TMEM147	CLUAP1
MATN2	NPHP1
LINC00116	MORN2
C19orf53	EFHC1
GRHPR	IFT22
CHMP2A	CFAP70
EIF3K	LOC100506844
ATP6AP2	RARRES2
HSD17B10
SF3B5
EIF3E
RPL28
RPL13AP5
RPL13A
RPS9
RPS7
RPL10
RPL18A
RPL19
RPLP0
RPL7
RPS19
RPL36
FTL
EEF1A1
COX6B1
UBL5
RPL37
RPS4X
RPL6
UBA52
RPS11
RPS16
RPS5
RPL18
RPS23
RPS15A
LRRC75A-AS1
C6orf48
ZFAS1
SNHG8
LDHA
COA1
FAM32A
CCDC167
RPSA
RPS2
RPL7A
SSR1
DST
WDR83OS
BCAN
APOD
SCRG1
LIMA1
PFN2
SIRT2
TNFRSF21
CNP
OLIG1
SOX8
LMF1
THY1
NKAIN4
ETV1
PTPRZ1
PMP2
RHOBTB3
PHLDA1
PDGFRA
LSAMP
VCAN
PLP1
MBP
PTGDS
BCAS1
TF
GNB4
CLDN11
FGF12
OLIG2
TNK2
SLIT1
TRAF4
DLL3
CA10
LUZP2
VIPR2
DGKB
LINC01268
MMP16
FBL
LDHB
PDE6D
RGCC
RASSF2
NLGN3
GPR17
B3GNT7
AFAP1L2
SEPT7
ICA1
HAS2
SEMA3E
P3H4
BIN1
CERS4
SLFN11
SLC35F1
P2RX7
PTPRO
TNFAIP6
CTTNBP2
CYTL1
ALKBH2
MPG
CCND3
LINC00673
CMTM5
SHISA4
PTP4A1
NOVA1
DSEL
SOX6
BZW2
MAGEH1
CERS5
SPCS3
STRADB
PKP4
MMP2
TMEM132B
BMPER
ZDHHC9
UGT8
KHDRBS3
TMEFF2
RAB33A
OMG
TUBB4A
SLC44A1
TNS3
ITPR2
RAP2A
SNX22
AIF1L
SEMA5A
SOX10
GRIK3
FIBIN
GPR155
ERBB3
ST3GAL5
CADM2
SMOC1
DYRK4
HRASLS
ALCAM
SERINC5
TM4SF1
BCHE
DBI
PTN
ZEB2
HIPK2
FYN
ZNF827
EPB41L2
